# Supplementary material for: 4-Nitro­phenyl 2-methyl­benzoate
Source: Acta Crystallogr Sect E Struct Rep Online. 2009 Nov 7;65(Pt 12):o3038. doi: 10.1107/S1600536809046005 (PMC2971988; doi:10.1107/S1600536809046005)
Supplement: Supplementary file 2 [file e-65-o3038-Isup2.hkl]

# 
# h,k,l, Fc-squared, Fo-squared, sigma(Fo-squared) and status flag 
# 
data_I
_shelx_title ' za28 in P212121' 
_shelx_refln_list_code          4 
_shelx_F_calc_maximum      301.42 
_exptl_crystal_F_000      1072.00 
_reflns_d_resolution_high  0.8233 
 
loop_ 
 _symmetry_equiv_pos_as_xyz 
 'x, y, z' 
 '-x+1/2, -y, z+1/2' 
 '-x, y+1/2, -z+1/2' 
 'x+1/2, -y+1/2, -z' 
 
_cell_length_a    11.4748 
_cell_length_b    14.3608 
_cell_length_c    14.5944 
_cell_angle_alpha  90.000 
_cell_angle_beta   90.000 
_cell_angle_gamma  90.000 
 
_shelx_F_squared_multiplier     1.000 
 
loop_ 
 _refln_index_h 
 _refln_index_k 
 _refln_index_l 
 _refln_F_squared_calc 
 _refln_F_squared_meas 
 _refln_F_squared_sigma 
 _refln_observed_status 
   4   0   0     2204.55     1909.30     32.21 o 
   6   0   0      269.20      256.53     14.38 o 
   8   0   0      285.44      288.67     13.54 o 
  10   0   0      300.85      265.81     11.61 o 
  12   0   0        5.56        2.38     12.07 o 
   2   1   0      331.16      275.17     16.48 o 
   3   1   0      105.83       96.07     12.84 o 
   4   1   0      385.38      350.01     23.36 o 
   5   1   0      996.91     1026.53     16.30 o 
   6   1   0       19.07       19.06      6.35 o 
   7   1   0     1091.73     1086.73     40.73 o 
   8   1   0      403.64      401.69     10.29 o 
   9   1   0       17.70       18.75      6.48 o 
  10   1   0      353.79      345.12     10.77 o 
  11   1   0      494.91      481.09     16.54 o 
  12   1   0        0.35        9.98      7.00 o 
  13   1   0       39.71       33.75      8.94 o 
   1   2   0     1512.54     1194.96     60.45 o 
   2   2   0     3804.57     3189.59     43.20 o 
   3   2   0     1567.95     1329.03     26.86 o 
   4   2   0     1724.04     1690.86     59.14 o 
   5   2   0     3810.93     3725.10    244.62 o 
   6   2   0      142.03      137.63      9.02 o 
   7   2   0     1183.84     1274.56     38.77 o 
   8   2   0        2.38       10.51      7.36 o 
   9   2   0      351.08      366.88     10.44 o 
  10   2   0     1858.31     1856.39     37.35 o 
  11   2   0      699.92      687.00     44.35 o 
  12   2   0       20.41       21.68      7.37 o 
  13   2   0        3.56       10.66      8.48 o 
   1   3   0     1256.44     1069.42     28.92 o 
   2   3   0     1551.40     1287.87     26.95 o 
   3   3   0       67.66       68.06     12.23 o 
   4   3   0       30.53       24.72      6.37 o 
   5   3   0     1338.25     1279.63     35.67 o 
   6   3   0       24.21       31.99      8.49 o 
   7   3   0      203.10      204.16      9.49 o 
   8   3   0      159.08      152.17      7.57 o 
   9   3   0        3.10        4.45      6.03 o 
  10   3   0       83.49       96.98      8.59 o 
  11   3   0     1184.89     1105.76     15.13 o 
  12   3   0        0.08        6.24      7.79 o 
  13   3   0       10.54        5.09      8.75 o 
   0   4   0       11.91        7.70      7.88 o 
   1   4   0     3717.32     3523.28     86.09 o 
   2   4   0       10.45        4.89      6.21 o 
   3   4   0      895.16      784.18     18.72 o 
   4   4   0     1233.52     1316.34     62.74 o 
   5   4   0     2112.28     2060.70     76.51 o 
   6   4   0      132.95      131.66      9.55 o 
   7   4   0      793.38      837.74     13.24 o 
   8   4   0      761.63      818.27     13.64 o 
   9   4   0       24.67       21.24      8.35 o 
  10   4   0        4.24        2.48      8.58 o 
  11   4   0       75.43       76.05      9.38 o 
  12   4   0        0.09       -0.15      7.01 o 
  13   4   0        4.58        6.70      9.40 o 
   1   5   0      123.20      137.40      9.78 o 
   2   5   0     1043.84     1082.20     32.40 o 
   3   5   0      278.87      203.55     12.54 o 
   4   5   0     1246.27     1088.82     19.18 o 
   5   5   0      247.59      315.37      8.99 o 
   6   5   0      349.65      356.41     10.71 o 
   7   5   0      414.20      392.08     10.42 o 
   8   5   0       11.39       27.11      8.73 o 
   9   5   0      174.80      180.21     10.32 o 
  10   5   0       84.56       81.49      9.15 o 
  11   5   0      181.46      205.80      8.96 o 
  12   5   0      173.85      160.14      8.83 o 
  13   5   0       79.65       79.45      8.55 o 
   0   6   0     2183.66     2106.79     31.49 o 
   1   6   0      407.32      336.97     10.28 o 
   2   6   0      868.05      862.35     25.22 o 
   3   6   0      225.91      218.16     10.60 o 
   4   6   0      729.90      718.66     16.32 o 
   5   6   0       47.13       65.59     10.15 o 
   6   6   0      113.74      105.89     11.07 o 
   7   6   0      184.39      181.50     12.07 o 
   8   6   0        8.04        2.38      7.48 o 
   9   6   0        0.09        5.35      5.68 o 
  10   6   0      276.08      268.01      9.05 o 
  11   6   0      465.48      493.84     10.31 o 
  12   6   0       17.86       21.61      7.43 o 
  13   6   0       79.04       70.99      8.68 o 
   1   7   0      763.45      831.18     14.60 o 
   2   7   0     5209.87     5615.33    162.32 o 
   3   7   0     1971.04     2102.96     94.94 o 
   4   7   0      460.87      431.69     11.85 o 
   5   7   0      312.86      288.76     12.69 o 
   6   7   0      100.61      111.04     11.23 o 
   7   7   0      334.76      354.67     13.85 o 
   8   7   0        1.42        5.54     11.53 o 
   9   7   0       86.04       77.21      8.77 o 
  10   7   0       26.24       22.53     11.15 o 
  11   7   0        6.76       21.84     10.61 o 
  12   7   0        4.17       -0.15      8.00 o 
   0   8   0      306.48      310.77     14.54 o 
   1   8   0        7.64        6.15      7.12 o 
   2   8   0        0.18        0.71      5.99 o 
   3   8   0      322.46      313.54     10.93 o 
   4   8   0       68.12       67.98      8.23 o 
   5   8   0        0.48        5.31      7.15 o 
   6   8   0      183.62      173.19     12.15 o 
   7   8   0     1412.58     1497.73     19.48 o 
   8   8   0      297.78      301.26     11.38 o 
   9   8   0       18.56        7.23     11.53 o 
  10   8   0        0.37       -8.77     11.38 o 
  11   8   0       44.38       25.30      8.38 o 
  12   8   0       33.49       25.76      8.77 o 
   1   9   0       26.08       17.75      7.03 o 
   2   9   0       49.17       37.37      8.11 o 
   3   9   0       19.94       29.83      7.50 o 
   4   9   0      303.66      350.89     10.69 o 
   5   9   0      561.66      586.71     15.31 o 
   6   9   0     1262.70     1233.41     17.32 o 
   7   9   0     3955.30     4002.51     33.25 o 
   8   9   0        0.15       -0.08     11.61 o 
   9   9   0       66.42       62.98     11.46 o 
  10   9   0       69.55       70.36     11.92 o 
  11   9   0      128.57      113.89      9.38 o 
   0  10   0      690.72      628.91     16.85 o 
   1  10   0       15.78       17.79      5.97 o 
   2  10   0      305.96      285.20     14.00 o 
   3  10   0       10.11        7.35      5.73 o 
   4  10   0       10.54        7.48      6.73 o 
   5  10   0       10.54       18.69     11.07 o 
   6  10   0      102.69      119.58     12.53 o 
   7  10   0     2317.70     2296.56     23.11 o 
   8  10   0       49.27       57.52      8.46 o 
   9  10   0      177.30      169.03     12.23 o 
  10  10   0        5.47       29.68      8.38 o 
  11  10   0       12.52       19.84     12.61 o 
   1  11   0      312.28      321.31     10.01 o 
   2  11   0       23.25       26.12      7.59 o 
   3  11   0     1741.14     1689.22     59.19 o 
   4  11   0     4404.95     4346.87     60.25 o 
   5  11   0     1087.88     1073.27     17.78 o 
   6  11   0      500.29      493.16     15.00 o 
   7  11   0      126.12      133.04     12.53 o 
   8  11   0        0.08        3.08     11.00 o 
   9  11   0        3.32        8.54      8.61 o 
  10  11   0       46.76       50.90      9.38 o 
   0  12   0      283.49      307.26     14.15 o 
   1  12   0        7.77        7.40      7.91 o 
   2  12   0       54.33       57.66      7.33 o 
   3  12   0      414.40      383.36     10.03 o 
   4  12   0      126.21      105.45     11.15 o 
   5  12   0       36.28       47.14     12.30 o 
   6  12   0        0.05       -2.69     11.46 o 
   7  12   0        0.21       -2.23     11.46 o 
   8  12   0        7.90       10.07      8.23 o 
   9  12   0        0.57        5.31     11.92 o 
  10  12   0       18.22       21.91     12.38 o 
   1  13   0      167.19      143.90      8.86 o 
   2  13   0       10.51        6.12      5.89 o 
   3  13   0      216.16      189.98     11.81 o 
   4  13   0       28.39       20.58      6.98 o 
   5  13   0       78.83       75.59     11.38 o 
   6  13   0        1.62       -3.61      7.92 o 
   7  13   0      168.75      170.49      9.54 o 
   8  13   0       49.30       43.60     11.46 o 
   9  13   0        0.00        5.46      8.30 o 
   0  14   0      424.11      400.67     14.69 o 
   1  14   0        0.12        3.40      6.37 o 
   2  14   0       59.73       58.42      8.26 o 
   3  14   0      551.97      518.85     11.66 o 
   4  14   0      128.09      122.17     11.61 o 
   5  14   0        1.52        1.31     11.00 o 
   6  14   0        5.04        5.38      8.54 o 
   7  14   0       25.86       33.76      8.84 o 
   8  14   0       10.81       19.07     12.76 o 
   1  15   0       32.64       27.78      8.21 o 
   2  15   0       32.23       37.71      8.38 o 
   3  15   0       18.21       29.18      9.48 o 
   4  15   0       17.44       16.74      9.04 o 
   5  15   0       16.82        8.69     11.61 o 
   6  15   0       94.04       98.04      9.38 o 
   7  15   0       58.34       51.37      9.46 o 
   0  16   0      161.44      167.11     13.53 o 
   1  16   0       51.89       61.53      8.83 o 
   2  16   0      165.31      162.74      8.40 o 
   3  16   0       27.49       25.19      7.43 o 
   4  16   0      288.53      310.17     12.12 o 
   5  16   0        9.83       19.92     12.23 o 
   1  17   0       33.29       48.41      8.84 o 
   2  17   0       72.24       73.04      8.90 o 
   3  17   0       11.81       14.46     12.38 o 
   2   0   1    48178.77    45608.38    969.61 o 
   3   0   1     1029.94      907.03     18.14 o 
   4   0   1      657.30      642.92     20.56 o 
   5   0   1      325.73      305.66     15.16 o 
   6   0   1      153.93      165.20     13.00 o 
   7   0   1      352.19      367.04     10.12 o 
   8   0   1       95.32      112.86      7.13 o 
   9   0   1       36.48       45.93      8.51 o 
  10   0   1      322.52      337.16     16.11 o 
  11   0   1      663.51      699.33     28.81 o 
  12   0   1      151.95      131.19      9.60 o 
  13   0   1        1.20        0.77      8.59 o 
   2   1   1     6924.46     6040.21     37.97 o 
   3   1   1     1599.42     1421.46     39.84 o 
   4   1   1       26.04       27.53      6.50 o 
   5   1   1     1118.92     1061.37     18.10 o 
   6   1   1      306.22      321.88     10.55 o 
   7   1   1      132.35      132.12      6.06 o 
   8   1   1      240.02      230.04      6.74 o 
   9   1   1      156.46      156.83      6.55 o 
  10   1   1      242.95      246.92      7.06 o 
  11   1   1      166.61      167.54      6.69 o 
  12   1   1      171.01      175.28      6.96 o 
  13   1   1      106.22      114.50      6.73 o 
   1   2   1     2176.70     1862.86     23.15 o 
   2   2   1      524.19      462.50     15.83 o 
   3   2   1     2018.58     1857.73     43.84 o 
   4   2   1      250.70      242.74     11.18 o 
   5   2   1     1453.32     1428.04     19.00 o 
   6   2   1       79.28       89.64      6.38 o 
   7   2   1      841.43      848.36      9.47 o 
   8   2   1        5.93        7.05      4.59 o 
   9   2   1      453.84      433.93      7.12 o 
  10   2   1      165.78      185.36      7.20 o 
  11   2   1      449.55      454.23     10.31 o 
  12   2   1      416.87      406.57      7.69 o 
  13   2   1       57.72       58.37      6.42 o 
   0   3   1       69.31       53.51      9.10 o 
   1   3   1     3492.40     3071.92     36.20 o 
   2   3   1       76.99       71.62      7.17 o 
   3   3   1     1242.90     1087.07     14.83 o 
   4   3   1      271.59      270.45      8.50 o 
   5   3   1     2961.86     3120.36    121.91 o 
   6   3   1     2008.25     2094.56     20.79 o 
   7   3   1      360.89      342.42      7.12 o 
   8   3   1      603.32      620.07      8.30 o 
   9   3   1      603.20      592.95      8.46 o 
  10   3   1      110.64      128.45      6.39 o 
  11   3   1      355.19      358.58      8.07 o 
  12   3   1       28.19       28.93      6.34 o 
  13   3   1      138.33      137.79      6.86 o 
   0   4   1      558.70      508.08     13.50 o 
   1   4   1     3701.06     3471.40     25.21 o 
   2   4   1      807.33      740.12     10.46 o 
   3   4   1     1469.53     1454.05     29.66 o 
   4   4   1      368.15      345.33     12.07 o 
   5   4   1     2032.57     2229.08     38.90 o 
   6   4   1      996.90     1057.49     13.99 o 
   7   4   1       40.75       35.38      5.24 o 
   8   4   1       68.09       78.25      5.39 o 
   9   4   1      192.06      186.67      6.26 o 
  10   4   1      476.73      463.67      7.95 o 
  11   4   1        4.94        4.83      5.93 o 
  12   4   1       22.31       20.81      6.82 o 
  13   4   1      123.96      118.56      6.01 o 
   0   5   1      870.29      858.66     16.58 o 
   1   5   1     3770.15     3576.53     62.66 o 
   2   5   1     2762.27     2736.23     32.82 o 
   3   5   1     1751.85     1657.01     59.23 o 
   4   5   1     2253.95     2260.48     41.18 o 
   5   5   1      220.03      284.70      7.18 o 
   6   5   1      331.93      336.87     19.19 o 
   7   5   1       96.84      105.22      5.38 o 
   8   5   1      402.80      423.89      9.19 o 
   9   5   1      165.52      152.81      5.83 o 
  10   5   1       19.68       16.19      5.39 o 
  11   5   1      168.55      168.41      5.66 o 
  12   5   1       49.22       39.52      6.06 o 
  13   5   1      102.02       94.45      6.76 o 
   0   6   1      338.63      351.73      9.09 o 
   1   6   1     2206.62     2115.29     31.20 o 
   2   6   1      147.19      157.06      5.47 o 
   3   6   1     1381.96     1365.37     23.31 o 
   4   6   1      552.38      605.44     31.22 o 
   5   6   1      483.30      521.01      9.02 o 
   6   6   1      509.70      504.93      9.38 o 
   7   6   1       43.81       40.26      5.61 o 
   8   6   1      277.75      299.03      7.94 o 
   9   6   1       56.53       54.66      6.00 o 
  10   6   1       47.52       39.51      6.53 o 
  11   6   1      118.37      140.32      7.52 o 
  12   6   1       20.47       18.36      7.08 o 
  13   6   1       45.29       53.40      7.13 o 
   0   7   1     5182.41     5469.10     90.19 o 
   1   7   1     5374.57     5298.54     94.54 o 
   2   7   1     2640.31     2727.58     61.52 o 
   3   7   1      421.25      392.32     11.07 o 
   4   7   1      427.43      394.85     15.15 o 
   5   7   1      149.56      147.79      8.27 o 
   6   7   1      205.53      198.60      8.45 o 
   7   7   1       63.10       89.52      8.15 o 
   8   7   1      520.19      494.01     15.33 o 
   9   7   1      119.59      124.87      6.34 o 
  10   7   1        0.11       10.10      6.79 o 
  11   7   1       20.45       19.13      6.63 o 
  12   7   1       84.28       93.61      6.51 o 
   0   8   1     1166.93     1277.77     27.61 o 
   1   8   1       57.03       47.47      3.93 o 
   2   8   1      153.15      148.13      5.51 o 
   3   8   1       23.88       29.13      4.31 o 
   4   8   1       98.33      101.78      5.93 o 
   5   8   1      133.67      140.38      9.07 o 
   6   8   1      325.31      295.63      9.06 o 
   7   8   1      841.10      818.75     27.13 o 
   8   8   1      996.08     1010.36     57.95 o 
   9   8   1      680.35      659.51     21.08 o 
  10   8   1       88.85       91.59      7.19 o 
  11   8   1       26.51       25.40      7.38 o 
  12   8   1       48.68       41.78      8.74 o 
   0   9   1       18.90        7.73      7.05 o 
   1   9   1      844.65      804.78      8.97 o 
   2   9   1      226.75      214.78      6.04 o 
   3   9   1       95.51       84.08      5.45 o 
   4   9   1       67.58       67.27      7.50 o 
   5   9   1     1180.65     1164.67     50.00 o 
   6   9   1      491.08      463.68      9.35 o 
   7   9   1      381.88      389.61     10.15 o 
   8   9   1      255.39      275.11     10.88 o 
   9   9   1      484.38      491.90     10.73 o 
  10   9   1       78.42       72.98      7.06 o 
  11   9   1        1.52        1.13      8.16 o 
   0  10   1       53.28       41.97      6.34 o 
   1  10   1      603.90      644.41      8.36 o 
   2  10   1      174.23      171.53      6.18 o 
   3  10   1       97.13       96.23      5.56 o 
   4  10   1     1535.04     1463.62     29.28 o 
   5  10   1      821.20      785.94     10.94 o 
   6  10   1       86.43       95.48      8.59 o 
   7  10   1      331.32      320.13     14.42 o 
   8  10   1      467.05      461.73     14.77 o 
   9  10   1      215.06      200.84      7.87 o 
  10  10   1      100.14       89.65     12.92 o 
  11  10   1       17.89       16.50      7.11 o 
   0  11   1       35.11       35.23      7.61 o 
   1  11   1       74.66       73.62      5.19 o 
   2  11   1     1178.22     1121.31     10.05 o 
   3  11   1      719.87      725.59      9.16 o 
   4  11   1      246.51      264.29      6.73 o 
   5  11   1     1327.39     1320.54     12.30 o 
   6  11   1      508.08      516.45     13.27 o 
   7  11   1      372.00      358.04      8.67 o 
   8  11   1       40.29       43.94      6.72 o 
   9  11   1       87.90       97.77      9.15 o 
  10  11   1       16.95       24.73      7.69 o 
   0  12   1      601.20      630.44     11.20 o 
   1  12   1      168.93      161.48      6.02 o 
   2  12   1     1228.47     1260.39     23.71 o 
   3  12   1      361.84      365.24      7.21 o 
   4  12   1      400.52      371.82      9.23 o 
   5  12   1      677.14      625.54     10.25 o 
   6  12   1      196.21      189.05      8.97 o 
   7  12   1       19.53       20.72      7.77 o 
   8  12   1       35.96       37.69     11.57 o 
   9  12   1       26.15       33.97     10.03 o 
  10  12   1        9.81       17.56      6.94 o 
   0  13   1       89.40       96.89      8.49 o 
   1  13   1      223.71      195.13      6.04 o 
   2  13   1        6.28       11.97      4.67 o 
   3  13   1       99.79       92.15      5.70 o 
   4  13   1       51.74       43.79      6.18 o 
   5  13   1       37.90       39.05      8.01 o 
   6  13   1       59.22       52.65      6.92 o 
   7  13   1       14.06       14.50      6.59 o 
   8  13   1       34.49       30.42      8.27 o 
   9  13   1       85.17       91.57      7.25 o 
   0  14   1       18.43       11.51      7.77 o 
   1  14   1       61.48       45.47      5.48 o 
   2  14   1      450.89      404.97      7.33 o 
   3  14   1      373.03      358.73      9.75 o 
   4  14   1       11.24       11.40      5.37 o 
   5  14   1       62.31       57.78      7.99 o 
   6  14   1       68.52       68.22      8.29 o 
   7  14   1       25.96       29.14      8.59 o 
   8  14   1       83.74       93.14      8.03 o 
   0  15   1        0.96        2.85      7.96 o 
   1  15   1        2.78        6.64      5.75 o 
   2  15   1       10.18       15.16      5.29 o 
   3  15   1       16.21       15.34      6.53 o 
   4  15   1       26.24       26.90      6.93 o 
   5  15   1      141.46      141.69      6.99 o 
   6  15   1      141.78      155.30     12.61 o 
   7  15   1       15.33       15.03      9.04 o 
   0  16   1        0.00        1.16      8.16 o 
   1  16   1        0.85        4.41      5.81 o 
   2  16   1       32.58       31.66      5.13 o 
   3  16   1       48.30       47.63      6.21 o 
   4  16   1       34.80       33.38      5.45 o 
   5  16   1       12.83       11.42      6.28 o 
   0  17   1       29.02       32.35      9.14 o 
   1  17   1        8.40       11.60      5.52 o 
   2  17   1       50.05       64.44      5.78 o 
   2   0   2      255.73      266.28      9.50 o 
   3   0   2       64.74       54.97      9.21 o 
   4   0   2       53.18       55.54      7.99 o 
   5   0   2      369.96      389.16     21.12 o 
   6   0   2      456.02      464.26     16.93 o 
   7   0   2       42.31       39.68     10.15 o 
   8   0   2        0.76        4.00      7.30 o 
   9   0   2       75.04       74.78      7.30 o 
  10   0   2      119.97      130.06      9.16 o 
  11   0   2       55.43       62.27      7.37 o 
  12   0   2      240.24      235.34     10.69 o 
  13   0   2      329.32      357.18     13.92 o 
   1   1   2     3139.08     2672.56     73.99 o 
   2   1   2      449.08      370.11      8.46 o 
   3   1   2      514.07      489.25      8.70 o 
   4   1   2      521.75      526.33      9.00 o 
   5   1   2      169.66      176.37      6.64 o 
   6   1   2      811.43      797.67     29.41 o 
   7   1   2      529.92      500.76     11.61 o 
   8   1   2      432.51      400.17     10.71 o 
   9   1   2      455.45      432.98      7.84 o 
  10   1   2      314.58      337.23      7.43 o 
  11   1   2      240.54      256.40      7.06 o 
  12   1   2       87.03       87.92      6.41 o 
  13   1   2       21.86       26.28      6.21 o 
   0   2   2      249.08      229.44     12.33 o 
   1   2   2      691.46      580.28     11.08 o 
   2   2   2     1158.50     1012.57     17.65 o 
   3   2   2     1130.53     1036.77     12.87 o 
   4   2   2      164.68      136.83      5.41 o 
   5   2   2     1456.99     1545.37     37.80 o 
   6   2   2     1502.06     1584.73     18.56 o 
   7   2   2      565.28      523.91     17.66 o 
   8   2   2      278.74      265.69      7.19 o 
   9   2   2      301.40      299.95      7.15 o 
  10   2   2      194.07      209.91      6.99 o 
  11   2   2      334.37      351.98      7.57 o 
  12   2   2        7.13        9.01      5.06 o 
  13   2   2       45.08       42.81      5.31 o 
   0   3   2      605.09      649.34     20.95 o 
   1   3   2     4304.71     4010.82     26.07 o 
   2   3   2     1530.21     1514.07     18.44 o 
   3   3   2      465.65      451.37     10.64 o 
   4   3   2     1779.85     1738.23     31.08 o 
   5   3   2        9.66       17.23      5.65 o 
   6   3   2      230.06      248.68     11.79 o 
   7   3   2     1206.23     1295.88     27.87 o 
   8   3   2       50.49       67.04      6.40 o 
   9   3   2     1248.43     1186.72     17.26 o 
  10   3   2      469.18      465.28      7.55 o 
  11   3   2      122.43      116.22      6.65 o 
  12   3   2       81.15       87.56      5.66 o 
  13   3   2      159.28      152.24      6.43 o 
   0   4   2     4363.05     3834.60     91.74 o 
   1   4   2      756.44      691.36     16.00 o 
   2   4   2     4434.86     4097.44     93.33 o 
   3   4   2      239.82      247.12      6.58 o 
   4   4   2     1350.57     1467.44     23.88 o 
   5   4   2      772.94      731.85     10.87 o 
   6   4   2      307.13      310.67     11.64 o 
   7   4   2       43.17       45.40      5.61 o 
   8   4   2        6.96        7.41      4.60 o 
   9   4   2      202.52      227.16      5.88 o 
  10   4   2      176.38      183.26      5.49 o 
  11   4   2      270.22      280.84      5.82 o 
  12   4   2      180.47      162.27      6.03 o 
  13   4   2       10.72       11.87      5.19 o 
   0   5   2     2792.08     2785.89     44.11 o 
   1   5   2      971.42      799.64     11.76 o 
   2   5   2     2380.89     2252.59     41.69 o 
   3   5   2     1838.83     1781.78     50.44 o 
   4   5   2       30.72       33.41      6.29 o 
   5   5   2     1413.46     1575.29     13.52 o 
   6   5   2     1181.42     1325.72     25.22 o 
   7   5   2       36.57       38.46      5.23 o 
   8   5   2       91.14       84.95      7.19 o 
   9   5   2      149.26      133.28      5.99 o 
  10   5   2       33.97       22.65      6.17 o 
  11   5   2      283.41      267.94      6.67 o 
  12   5   2       24.84       20.55      6.99 o 
  13   5   2       26.70       30.53      6.19 o 
   0   6   2     1842.63     1840.17     19.78 o 
   1   6   2     1295.16     1313.87     12.10 o 
   2   6   2     1569.82     1633.88     12.90 o 
   3   6   2      333.88      329.85      7.37 o 
   4   6   2      422.62      456.56     15.85 o 
   5   6   2       68.59       75.93      4.68 o 
   6   6   2      312.23      326.71      7.22 o 
   7   6   2      263.44      271.91      7.41 o 
   8   6   2      206.80      213.61      7.04 o 
   9   6   2      153.62      167.40      7.55 o 
  10   6   2      233.89      202.59      8.22 o 
  11   6   2       65.83       55.64      5.69 o 
  12   6   2       54.74       68.79      7.79 o 
   0   7   2     7479.33     7961.62    105.17 o 
   1   7   2      766.20      811.42     12.78 o 
   2   7   2     1062.70     1143.31      9.67 o 
   3   7   2      373.32      345.93      6.14 o 
   4   7   2       88.25      108.50      5.92 o 
   5   7   2      187.71      188.58      6.81 o 
   6   7   2      640.41      643.89      8.92 o 
   7   7   2      315.75      298.28      7.26 o 
   8   7   2      169.57      178.40      6.55 o 
   9   7   2      125.64      119.52      6.49 o 
  10   7   2       16.35       18.18      5.72 o 
  11   7   2       25.45       25.47      5.92 o 
  12   7   2        9.48        7.06      5.72 o 
   0   8   2      402.03      443.87     12.81 o 
   1   8   2       52.73       45.65      3.89 o 
   2   8   2      137.04      146.04      4.99 o 
   3   8   2      132.20      135.19      4.79 o 
   4   8   2       14.09       18.78      4.15 o 
   5   8   2      327.99      326.57      7.61 o 
   6   8   2       40.21       41.74      7.02 o 
   7   8   2       32.92       25.30      6.66 o 
   8   8   2      198.89      187.03      8.00 o 
   9   8   2      354.40      359.07     10.28 o 
  10   8   2       54.49       47.52      6.61 o 
  11   8   2       82.04       75.79      7.05 o 
  12   8   2       54.90       60.03      6.49 o 
   0   9   2       12.15       10.36      5.49 o 
   1   9   2      101.46      103.78      4.14 o 
   2   9   2       40.18       39.57      4.06 o 
   3   9   2      354.59      346.05      6.13 o 
   4   9   2      131.24      129.76      6.02 o 
   5   9   2      158.34      161.55      6.10 o 
   6   9   2        5.94        9.11      7.39 o 
   7   9   2      228.73      249.50     11.23 o 
   8   9   2       24.76       17.24      6.63 o 
   9   9   2       33.82       37.09      6.97 o 
  10   9   2        7.54       17.59      8.40 o 
  11   9   2       20.68       15.95      8.46 o 
   0  10   2       37.20       40.60      6.37 o 
   1  10   2      206.96      171.83      4.79 o 
   2  10   2      315.52      311.77      5.51 o 
   3  10   2      206.06      189.17      5.47 o 
   4  10   2       47.28       47.65      5.53 o 
   5  10   2      244.11      269.40      9.30 o 
   6  10   2     1206.61     1222.77     12.16 o 
   7  10   2      862.31      881.32     11.33 o 
   8  10   2      101.85      101.87      6.25 o 
   9  10   2        7.14       17.17      8.26 o 
  10  10   2       63.75       57.25      6.45 o 
  11  10   2       19.85       29.74      7.46 o 
   0  11   2      573.86      536.78     11.12 o 
   1  11   2       79.37       73.59      4.90 o 
   2  11   2      333.85      313.86      6.03 o 
   3  11   2       96.63       98.51      6.17 o 
   4  11   2      600.99      572.51      9.23 o 
   5  11   2       35.01       34.77      7.94 o 
   6  11   2      375.06      386.66     32.23 o 
   7  11   2      183.90      184.62      6.95 o 
   8  11   2      161.36      155.61      7.02 o 
   9  11   2      164.70      166.69     11.96 o 
  10  11   2       25.88       22.73      8.88 o 
   0  12   2        0.60        8.12      7.91 o 
   1  12   2      266.74      257.97      6.63 o 
   2  12   2     1033.03     1074.86     23.29 o 
   3  12   2     2289.02     2232.61     14.73 o 
   4  12   2     1176.79     1197.25     15.99 o 
   5  12   2      144.54      139.02      6.71 o 
   6  12   2       84.70       93.49      8.57 o 
   7  12   2       21.85       25.92      5.80 o 
   8  12   2       85.63       75.39      7.39 o 
   9  12   2       31.38       45.02     12.38 o 
   0  13   2        1.87        5.23      6.34 o 
   1  13   2       46.48       46.05      5.16 o 
   2  13   2      249.71      216.60      6.60 o 
   3  13   2       54.53       56.73      5.95 o 
   4  13   2       46.89       41.59      6.37 o 
   5  13   2      272.42      258.69      9.13 o 
   6  13   2       56.52       57.14      6.71 o 
   7  13   2       46.71       55.44      6.77 o 
   8  13   2       36.44       53.10      7.30 o 
   9  13   2       29.72       32.91      6.50 o 
   0  14   2        1.80        0.26      7.03 o 
   1  14   2      464.15      440.35      7.64 o 
   2  14   2       10.19        6.97      5.43 o 
   3  14   2       12.53       14.97      4.54 o 
   4  14   2       37.47       40.35      6.71 o 
   5  14   2      160.09      143.45      6.88 o 
   6  14   2        4.30        8.36      6.52 o 
   7  14   2      134.92      148.91      7.72 o 
   8  14   2       30.88       32.58      6.35 o 
   0  15   2       33.89       33.73      8.20 o 
   1  15   2        9.33       16.42      5.86 o 
   2  15   2        6.55        4.88      5.35 o 
   3  15   2       14.48       16.17      6.70 o 
   4  15   2       28.66       39.09      6.08 o 
   5  15   2        0.58       10.41      8.07 o 
   6  15   2        7.98       11.26      7.04 o 
   0  16   2       15.26       17.70      6.70 o 
   1  16   2       39.04       22.78      5.38 o 
   2  16   2        1.64        7.50      4.95 o 
   3  16   2       12.43        7.25      6.22 o 
   4  16   2        7.28       11.36      6.91 o 
   5  16   2       17.48       25.73      8.81 o 
   0  17   2       16.63       10.77      9.00 o 
   1  17   2        0.29        5.45      6.56 o 
   2  17   2       27.65       33.71      6.32 o 
   1   0   3      196.82      162.34     12.08 o 
   2   0   3    62137.30    63830.55    271.56 o 
   3   0   3      104.63       91.83      9.46 o 
   4   0   3      853.66      913.36     19.01 o 
   5   0   3     1839.74     1830.15     19.95 o 
   6   0   3      181.03      193.58      9.43 o 
   7   0   3        9.64       12.13      5.90 o 
   8   0   3       27.50       19.45     10.92 o 
   9   0   3      204.49      171.35     13.00 o 
  10   0   3      334.00      341.77      9.44 o 
  11   0   3      178.93      150.23     10.54 o 
  12   0   3      222.80      199.02     10.19 o 
  13   0   3      140.05      121.26      8.22 o 
   0   1   3      587.00      516.25     14.43 o 
   1   1   3    10547.99     9875.21    164.02 o 
   2   1   3      215.88      229.57      8.45 o 
   3   1   3     6886.60     6527.19     53.66 o 
   4   1   3     1271.82     1315.82     19.35 o 
   5   1   3      731.85      750.20     16.20 o 
   6   1   3       26.33       25.83      5.36 o 
   7   1   3      323.57      329.94      8.05 o 
   8   1   3      121.74      110.46      8.75 o 
   9   1   3      135.08      128.76      7.80 o 
  10   1   3       61.75       63.77      6.98 o 
  11   1   3       45.36       43.76      4.97 o 
  12   1   3      174.86      189.27      6.91 o 
  13   1   3       66.26       67.23      6.02 o 
   0   2   3      357.21      327.36     14.28 o 
   1   2   3     2499.53     2302.87     55.40 o 
   2   2   3     2040.61     1758.90     40.56 o 
   3   2   3      129.96      123.75      5.57 o 
   4   2   3      461.06      452.37      8.67 o 
   5   2   3     2633.88     2766.40     22.42 o 
   6   2   3      486.57      567.43      8.18 o 
   7   2   3     1493.83     1504.10     40.59 o 
   8   2   3      756.48      713.50     11.64 o 
   9   2   3      434.65      410.79     11.13 o 
  10   2   3      309.85      292.58      8.22 o 
  11   2   3      172.37      182.06      5.57 o 
  12   2   3      177.99      176.88      5.60 o 
  13   2   3       15.10       17.18      4.69 o 
   0   3   3      527.69      536.24     15.13 o 
   1   3   3       16.55       18.80      5.47 o 
   2   3   3     2518.76     2339.61     48.78 o 
   3   3   3      806.77      817.62     11.69 o 
   4   3   3      846.07      858.42     19.32 o 
   5   3   3      883.66      842.69     12.60 o 
   6   3   3      286.06      256.61      7.09 o 
   7   3   3     1104.09     1080.31     42.43 o 
   8   3   3      174.17      167.46      6.33 o 
   9   3   3      157.62      153.92      6.69 o 
  10   3   3       43.14       44.81      6.09 o 
  11   3   3      201.85      189.11      5.32 o 
  12   3   3       18.73       18.61      5.62 o 
  13   3   3       46.14       43.67      5.69 o 
   0   4   3     1306.07     1226.55     17.23 o 
   1   4   3      348.64      299.51      6.93 o 
   2   4   3     1898.23     1816.03     33.30 o 
   3   4   3     1288.68     1296.76     40.89 o 
   4   4   3      242.41      295.43      6.93 o 
   5   4   3      131.68      184.08      7.17 o 
   6   4   3       91.64       96.44      7.14 o 
   7   4   3      457.84      481.82      8.12 o 
   8   4   3        0.85       -3.75      7.78 o 
   9   4   3       89.86       93.69      6.10 o 
  10   4   3      281.76      265.20      7.37 o 
  11   4   3      118.81      119.30      6.04 o 
  12   4   3       66.84       74.48      5.54 o 
  13   4   3       45.96       44.62      6.01 o 
   0   5   3     1501.87     1415.71     68.47 o 
   1   5   3      976.26      943.34     22.06 o 
   2   5   3      211.01      218.13      6.41 o 
   3   5   3      615.06      682.49      9.46 o 
   4   5   3     3103.99     3226.15     17.52 o 
   5   5   3      236.37      267.19      6.73 o 
   6   5   3      551.20      605.85     24.16 o 
   7   5   3      347.73      352.14     12.92 o 
   8   5   3        0.93        8.12      5.30 o 
   9   5   3       22.10       20.74      6.78 o 
  10   5   3      235.11      226.26      7.02 o 
  11   5   3       97.76       85.75      6.02 o 
  12   5   3       46.75       54.18      6.62 o 
  13   5   3       16.57       21.73      6.98 o 
   0   6   3     9275.03     8960.77    165.85 o 
   1   6   3     1960.20     2005.89     13.95 o 
   2   6   3     4234.41     4378.93     40.54 o 
   3   6   3        0.24        1.95      4.52 o 
   4   6   3      288.72      289.35      7.82 o 
   5   6   3      236.85      259.54      8.60 o 
   6   6   3      149.45      155.03      5.85 o 
   7   6   3      139.41      150.64      9.42 o 
   8   6   3       10.97       14.90      5.66 o 
   9   6   3      157.86      147.46      7.37 o 
  10   6   3       40.24       46.66      7.18 o 
  11   6   3       26.46       29.52      5.84 o 
  12   6   3       41.14       27.72      7.36 o 
   0   7   3     8178.28     8713.42     51.71 o 
   1   7   3      724.71      757.49     10.26 o 
   2   7   3      714.49      736.88     12.29 o 
   3   7   3      147.72      165.06      5.47 o 
   4   7   3      133.22      128.25      5.76 o 
   5   7   3       49.99       48.30      5.68 o 
   6   7   3      119.34       97.72      6.90 o 
   7   7   3      341.40      333.49     11.97 o 
   8   7   3       27.15       24.93      5.68 o 
   9   7   3      410.22      422.16      8.66 o 
  10   7   3      135.62      155.26      6.53 o 
  11   7   3      226.36      215.83      7.84 o 
  12   7   3       86.79       90.14      6.65 o 
   0   8   3      258.88      302.58     16.38 o 
   1   8   3      297.04      272.88      6.55 o 
   2   8   3      854.33      887.52      8.74 o 
   3   8   3      110.36       95.88      5.37 o 
   4   8   3      280.01      268.51      6.04 o 
   5   8   3      193.03      182.60      7.94 o 
   6   8   3      687.17      695.71      9.17 o 
   7   8   3     1256.63     1239.00     50.08 o 
   8   8   3       62.57       69.28      6.61 o 
   9   8   3      473.77      483.25      8.64 o 
  10   8   3      106.81      115.84      6.57 o 
  11   8   3      143.50      165.23      7.51 o 
  12   8   3       28.20       34.94      6.46 o 
   0   9   3        0.18        2.22      4.40 o 
   1   9   3       63.53       62.17      4.06 o 
   2   9   3        8.21        7.19      3.82 o 
   3   9   3      331.13      349.46      5.85 o 
   4   9   3      722.87      715.20      7.94 o 
   5   9   3     1189.90     1224.45     10.40 o 
   6   9   3       58.15       65.69      7.42 o 
   7   9   3      284.62      282.73      8.07 o 
   8   9   3      264.84      279.15      8.89 o 
   9   9   3      888.58      828.52     12.16 o 
  10   9   3       92.90       83.38      8.78 o 
  11   9   3        3.33        9.52      7.23 o 
   0  10   3      410.83      402.90      9.46 o 
   1  10   3     1428.36     1354.38     19.39 o 
   2  10   3     1703.32     1652.33     34.42 o 
   3  10   3      648.24      661.14      7.68 o 
   4  10   3      291.82      320.05      6.43 o 
   5  10   3      972.41      975.20     10.69 o 
   6  10   3      410.65      444.55      8.70 o 
   7  10   3      167.41      159.86      8.93 o 
   8  10   3       93.55       78.64      9.34 o 
   9  10   3      226.84      206.19      8.13 o 
  10  10   3      145.40      141.89      7.17 o 
  11  10   3       50.29       60.86      9.08 o 
   0  11   3      278.66      284.69      7.48 o 
   1  11   3      975.40      954.42     16.42 o 
   2  11   3     1695.40     1626.52     18.66 o 
   3  11   3       45.71       53.36      4.92 o 
   4  11   3      612.54      637.75      8.07 o 
   5  11   3      821.73      838.14     13.38 o 
   6  11   3      206.69      195.91      8.34 o 
   7  11   3      497.81      482.43     18.62 o 
   8  11   3        6.31       10.29      6.58 o 
   9  11   3       22.39       18.24      6.06 o 
  10  11   3        0.25        6.82      8.80 o 
   0  12   3     1801.96     1747.21     40.76 o 
   1  12   3      836.63      856.56      8.84 o 
   2  12   3      716.18      726.90     11.18 o 
   3  12   3      262.92      291.38      6.02 o 
   4  12   3      365.35      361.99      6.96 o 
   5  12   3      180.96      173.38      7.85 o 
   6  12   3      152.76      148.75      8.91 o 
   7  12   3       16.90       16.62      6.57 o 
   8  12   3       37.65       44.72      7.10 o 
   9  12   3       61.28       62.16      6.54 o 
   0  13   3      279.72      260.29      9.54 o 
   1  13   3      106.84       90.48      5.93 o 
   2  13   3       45.22       43.20      5.84 o 
   3  13   3       53.43       49.06      4.87 o 
   4  13   3      130.01      134.15      6.66 o 
   5  13   3      166.16      150.74     13.07 o 
   6  13   3       17.05        6.12      7.94 o 
   7  13   3       32.16       32.34      6.98 o 
   8  13   3       60.80       60.74      6.70 o 
   0  14   3       66.53       59.05      6.97 o 
   1  14   3       40.63       35.37      4.70 o 
   2  14   3      208.08      188.13      5.96 o 
   3  14   3      122.26      128.35      6.12 o 
   4  14   3       26.81       25.60      6.47 o 
   5  14   3       29.77       25.21      7.88 o 
   6  14   3       50.01       44.04      7.16 o 
   7  14   3       29.11       38.73      6.93 o 
   0  15   3        1.21        0.56      8.18 o 
   1  15   3       21.27       21.53      5.85 o 
   2  15   3       31.63       24.39      5.56 o 
   3  15   3       17.61       24.90      6.18 o 
   4  15   3       66.46       68.06      6.96 o 
   5  15   3       22.50       19.63      7.01 o 
   6  15   3       30.85       34.72      9.23 o 
   0  16   3        0.12        0.90      7.11 o 
   1  16   3       10.29        9.02      5.53 o 
   2  16   3       14.42       18.14      4.97 o 
   3  16   3       13.91       13.54      5.92 o 
   4  16   3       12.72       11.57      6.67 o 
   5  16   3       13.87       11.38     12.76 o 
   0  17   3       58.22       71.81      9.65 o 
   1  17   3        6.85        9.66      6.24 o 
   0   0   4    90852.38   102797.23    455.97 o 
   1   0   4      809.06      776.08     18.15 o 
   2   0   4    57260.92    57852.04    411.11 o 
   3   0   4      198.46      165.50     20.58 o 
   4   0   4      819.29      857.06     14.72 o 
   5   0   4       59.77       66.24      6.43 o 
   6   0   4       38.81       35.84      6.17 o 
   7   0   4       28.86       26.82      7.41 o 
   8   0   4       58.94       68.72      8.04 o 
   9   0   4      481.28      487.02     16.23 o 
  10   0   4      195.05      190.11     13.54 o 
  11   0   4       70.96       83.05     12.69 o 
  12   0   4       55.10       69.08      7.34 o 
  13   0   4       89.41       95.65      7.77 o 
   0   1   4    13687.25    13810.55     87.83 o 
   1   1   4    48236.01    49824.19   1120.90 o 
   2   1   4     6402.86     6028.08     77.41 o 
   3   1   4      540.86      559.35     10.59 o 
   4   1   4     1131.37     1154.31     13.85 o 
   5   1   4       25.20       25.96      4.81 o 
   6   1   4      311.22      316.12      6.34 o 
   7   1   4      218.22      227.36      5.38 o 
   8   1   4      135.29      149.06      6.04 o 
   9   1   4      359.64      346.39      8.37 o 
  10   1   4      543.70      544.54      9.56 o 
  11   1   4       55.15       58.33      5.52 o 
  12   1   4      186.85      181.42      6.25 o 
  13   1   4       19.71       15.89      4.82 o 
   0   2   4     6038.86     5718.89     35.78 o 
   1   2   4     1142.07      969.92     17.97 o 
   2   2   4      267.78      254.04      8.29 o 
   3   2   4     1241.44     1194.58     20.61 o 
   4   2   4     1413.90     1417.94     17.88 o 
   5   2   4      143.18      116.06      6.16 o 
   6   2   4      406.27      407.86      7.44 o 
   7   2   4      181.47      204.64      6.09 o 
   8   2   4      419.89      404.68      8.23 o 
   9   2   4     1095.80     1178.67     11.86 o 
  10   2   4      757.08      750.62     10.01 o 
  11   2   4      429.72      419.37      7.39 o 
  12   2   4      288.25      273.16      6.73 o 
  13   2   4       35.64       37.01      6.36 o 
   0   3   4     3633.13     3592.37     32.27 o 
   1   3   4      321.68      297.89      6.37 o 
   2   3   4      970.23      978.94     35.58 o 
   3   3   4     2696.99     2806.43     46.18 o 
   4   3   4     1852.76     1851.16     19.37 o 
   5   3   4      305.19      327.60      7.31 o 
   6   3   4      377.93      389.61      7.40 o 
   7   3   4      536.79      565.25      8.02 o 
   8   3   4       40.82       49.25      4.85 o 
   9   3   4      479.48      446.85     10.31 o 
  10   3   4        4.93        8.68      7.83 o 
  11   3   4      300.84      296.06      9.67 o 
  12   3   4       16.26       24.02      6.21 o 
  13   3   4       25.81       33.94      5.78 o 
   0   4   4      415.35      379.58      8.71 o 
   1   4   4       40.22       43.55      5.04 o 
   2   4   4       35.58       32.37      4.84 o 
   3   4   4      516.16      505.76      8.88 o 
   4   4   4     1209.24     1350.44     18.77 o 
   5   4   4       75.13       88.70      7.09 o 
   6   4   4      475.01      479.79      8.04 o 
   7   4   4      825.69      873.53     18.03 o 
   8   4   4      226.83      237.87      6.86 o 
   9   4   4      289.13      296.63      9.21 o 
  10   4   4      249.09      244.26      7.61 o 
  11   4   4       66.32       67.73      6.63 o 
  12   4   4      151.86      160.26      7.06 o 
  13   4   4      133.37      132.16      6.75 o 
   0   5   4     2035.44     1774.28     18.17 o 
   1   5   4      117.92      140.28      5.72 o 
   2   5   4      296.95      310.75      6.49 o 
   3   5   4      612.42      576.85      7.84 o 
   4   5   4     1044.18     1072.34      9.55 o 
   5   5   4      366.33      355.86      7.72 o 
   6   5   4       48.62       48.75      5.90 o 
   7   5   4       21.06       24.58      5.83 o 
   8   5   4      154.91      169.95      7.28 o 
   9   5   4      686.85      686.90     13.70 o 
  10   5   4       59.05       55.74      6.26 o 
  11   5   4       91.65       91.77      6.76 o 
  12   5   4       82.17       71.67      6.08 o 
   0   6   4     1144.77     1267.60     20.95 o 
   1   6   4     1283.13     1380.85     15.08 o 
   2   6   4      630.01      685.97      7.63 o 
   3   6   4      202.10      207.90      6.71 o 
   4   6   4      925.20      941.01     11.23 o 
   5   6   4      241.90      254.03      6.58 o 
   6   6   4        9.00        7.77      5.30 o 
   7   6   4       97.00      102.83      5.67 o 
   8   6   4      348.13      328.78     18.54 o 
   9   6   4      238.55      219.84      6.93 o 
  10   6   4       51.62       52.07      6.63 o 
  11   6   4        5.20       15.80      6.83 o 
  12   6   4       12.23       18.96      7.30 o 
   0   7   4      487.60      498.39     11.67 o 
   1   7   4      276.60      279.89      6.74 o 
   2   7   4      876.77      966.99     18.41 o 
   3   7   4      240.49      228.41      7.46 o 
   4   7   4     1921.07     1961.86     32.52 o 
   5   7   4       82.11       81.15      5.71 o 
   6   7   4       55.00       64.33      5.57 o 
   7   7   4      408.61      378.57     16.85 o 
   8   7   4        6.75       11.27      5.04 o 
   9   7   4        6.18        2.87      5.07 o 
  10   7   4       61.56       51.07      7.23 o 
  11   7   4       18.59       14.82      5.63 o 
  12   7   4      131.36      135.24      7.57 o 
   0   8   4      360.76      371.51      9.39 o 
   1   8   4       20.60       18.80      4.80 o 
   2   8   4      840.38      891.53     11.24 o 
   3   8   4       48.00       48.62      4.98 o 
   4   8   4      952.16      976.85     14.84 o 
   5   8   4      246.19      231.68      6.86 o 
   6   8   4      604.60      587.40      9.63 o 
   7   8   4      444.77      459.05      7.20 o 
   8   8   4       76.69       80.73      5.68 o 
   9   8   4      152.44      161.64      7.02 o 
  10   8   4       27.62       26.60      7.43 o 
  11   8   4       37.61       32.81      6.93 o 
   0   9   4       92.27      100.70      6.09 o 
   1   9   4       23.19       21.60      3.97 o 
   2   9   4      189.69      202.82      7.05 o 
   3   9   4       72.73       89.87      5.02 o 
   4   9   4       32.18       34.14      4.76 o 
   5   9   4     1774.10     1698.75     40.99 o 
   6   9   4     1738.48     1761.46     53.98 o 
   7   9   4      727.67      727.08      9.87 o 
   8   9   4      448.59      479.41     11.16 o 
   9   9   4       83.81       93.19      6.81 o 
  10   9   4       19.44       10.53      5.48 o 
  11   9   4      175.53      160.23      7.86 o 
   0  10   4       64.54       63.66      7.99 o 
   1  10   4      511.95      534.58      7.63 o 
   2  10   4      486.17      475.38     10.07 o 
   3  10   4      482.06      511.98      7.23 o 
   4  10   4      200.72      208.15      5.80 o 
   5  10   4      154.06      165.19      6.66 o 
   6  10   4     2092.37     2137.78     43.44 o 
   7  10   4      578.35      573.61     14.89 o 
   8  10   4      313.75      310.48      8.87 o 
   9  10   4      386.96      388.98     13.46 o 
  10  10   4       19.30       16.56      7.06 o 
   0  11   4        5.39       10.39      6.45 o 
   1  11   4      136.33      128.58      4.85 o 
   2  11   4      378.05      395.50      5.84 o 
   3  11   4      538.50      566.61      8.86 o 
   4  11   4      460.53      464.71      7.15 o 
   5  11   4      384.03      404.79     12.13 o 
   6  11   4      188.36      183.75      8.10 o 
   7  11   4      118.56      123.68      6.17 o 
   8  11   4      269.13      272.07      9.33 o 
   9  11   4       19.16       17.58      6.36 o 
  10  11   4       15.07       15.71      6.91 o 
   0  12   4        1.08       15.61      6.66 o 
   1  12   4       59.65       61.67      4.76 o 
   2  12   4      410.27      395.71      6.67 o 
   3  12   4       90.88      102.74      5.13 o 
   4  12   4      483.98      477.63      7.62 o 
   5  12   4      262.80      267.59     12.09 o 
   6  12   4      109.97      104.25      7.72 o 
   7  12   4       31.37       28.63      6.34 o 
   8  12   4       69.29       83.15      8.78 o 
   9  12   4        2.64        4.04      7.29 o 
   0  13   4       21.04       21.56      4.94 o 
   1  13   4       45.50       38.24      4.62 o 
   2  13   4       55.74       53.41      4.36 o 
   3  13   4        5.25        5.83      4.46 o 
   4  13   4      299.04      286.18      6.74 o 
   5  13   4       29.34       28.79      7.18 o 
   6  13   4       18.41       23.00      9.19 o 
   7  13   4       28.72       27.84      9.69 o 
   8  13   4       31.70       29.78      7.07 o 
   0  14   4       12.92       12.90      5.77 o 
   1  14   4      168.31      160.17      5.27 o 
   2  14   4       56.07       54.63      4.74 o 
   3  14   4       61.53       62.33      5.22 o 
   4  14   4       41.13       38.89      6.81 o 
   5  14   4      114.38      119.25     10.84 o 
   6  14   4      127.39      122.27     10.34 o 
   7  14   4       37.12       39.66      6.27 o 
   0  15   4       73.80       78.26      8.78 o 
   1  15   4      165.77      150.70      6.64 o 
   2  15   4      101.46      101.93      5.83 o 
   3  15   4      126.85      135.59      6.31 o 
   4  15   4       45.10       39.14      7.40 o 
   5  15   4      127.45      131.83     13.15 o 
   6  15   4        4.25        3.47      6.50 o 
   0  16   4       92.65      104.55      7.89 o 
   1  16   4       34.70       35.61      5.09 o 
   2  16   4      101.08      113.01      6.62 o 
   3  16   4        6.93       15.22      5.32 o 
   4  16   4       32.89       35.32      6.12 o 
   1   0   5       20.86       16.30      9.54 o 
   2   0   5     1764.00     1935.88     20.06 o 
   3   0   5     2098.06     1855.86     35.72 o 
   4   0   5     1454.04     1507.17     82.80 o 
   5   0   5      102.29      106.05      8.63 o 
   6   0   5      594.63      581.71     16.51 o 
   7   0   5        9.53       14.96      7.14 o 
   8   0   5     1034.07     1048.66     29.47 o 
   9   0   5      152.16      159.67      7.21 o 
  10   0   5      275.92      287.97      8.87 o 
  11   0   5      108.91      112.51      9.03 o 
  12   0   5      183.58      197.54      8.35 o 
  13   0   5       14.33       23.36      7.70 o 
   0   1   5     1075.38     1063.03     23.04 o 
   1   1   5     1126.02     1129.94     35.19 o 
   2   1   5     6478.14     6423.84     66.46 o 
   3   1   5     1168.29     1175.28     11.42 o 
   4   1   5       91.33       80.56      5.54 o 
   5   1   5      426.18      431.85      9.02 o 
   6   1   5       50.28       49.05      4.54 o 
   7   1   5      322.28      330.87      7.07 o 
   8   1   5      372.20      376.33      7.07 o 
   9   1   5      135.81      148.49      5.60 o 
  10   1   5      236.13      248.69      8.08 o 
  11   1   5      131.24      138.48      7.58 o 
  12   1   5      331.65      335.05      7.08 o 
  13   1   5       23.15       30.16      5.22 o 
   0   2   5       56.72       55.82      8.94 o 
   1   2   5     1693.82     1723.62     15.20 o 
   2   2   5      302.69      257.23      6.68 o 
   3   2   5     1294.98     1266.93     28.78 o 
   4   2   5     1262.73     1376.50     12.02 o 
   5   2   5      916.39      964.45      8.65 o 
   6   2   5      138.96      139.40      4.79 o 
   7   2   5      106.19      103.63      4.82 o 
   8   2   5       24.34       24.76      5.41 o 
   9   2   5      440.97      426.39      8.36 o 
  10   2   5      247.80      233.04     10.08 o 
  11   2   5       67.46       79.78      6.33 o 
  12   2   5      219.63      221.15      6.63 o 
  13   2   5        2.22        3.19      5.57 o 
   0   3   5      391.48      358.39     10.61 o 
   1   3   5     2225.95     2049.52     42.35 o 
   2   3   5      507.22      492.94      7.64 o 
   3   3   5      405.72      386.58      7.57 o 
   4   3   5       86.94       89.26      4.50 o 
   5   3   5     1985.07     2173.33     28.00 o 
   6   3   5      279.02      301.94      7.25 o 
   7   3   5      349.81      342.45      7.36 o 
   8   3   5      109.68       98.27      5.76 o 
   9   3   5      173.80      163.37     14.34 o 
  10   3   5       20.32       31.98      7.99 o 
  11   3   5       31.95       36.26     11.76 o 
  12   3   5       65.57       69.46      5.91 o 
  13   3   5      156.47      145.14      6.32 o 
   0   4   5       14.37       16.31      6.17 o 
   1   4   5      381.72      384.59      9.67 o 
   2   4   5      510.42      514.99      8.32 o 
   3   4   5      568.33      557.01      8.19 o 
   4   4   5      392.48      409.89      6.36 o 
   5   4   5      124.79      118.97      4.82 o 
   6   4   5      253.10      259.81      8.52 o 
   7   4   5      822.31      875.93      9.22 o 
   8   4   5      286.35      290.06      6.76 o 
   9   4   5      438.96      400.93      7.86 o 
  10   4   5      336.60      325.62     22.15 o 
  11   4   5      113.73       99.16      7.94 o 
  12   4   5       43.73       47.72      5.79 o 
   0   5   5      385.01      339.87      9.37 o 
   1   5   5      196.71      199.71      5.54 o 
   2   5   5     2102.07     2137.81     44.08 o 
   3   5   5        3.51       10.34      3.93 o 
   4   5   5     1801.01     1813.33     33.58 o 
   5   5   5      119.38      128.74      5.94 o 
   6   5   5      111.67      113.57      5.58 o 
   7   5   5       31.85       40.31      5.70 o 
   8   5   5      133.63      128.93      9.23 o 
   9   5   5       83.01       83.36      6.96 o 
  10   5   5       27.83       28.24      9.06 o 
  11   5   5       74.80       63.74      6.16 o 
  12   5   5       95.09      105.08      6.26 o 
   0   6   5      233.86      204.26      9.38 o 
   1   6   5     1883.82     1891.09     53.43 o 
   2   6   5      641.44      589.17      8.11 o 
   3   6   5      252.49      293.03      6.21 o 
   4   6   5      927.07      990.94     19.71 o 
   5   6   5      176.77      183.76      4.86 o 
   6   6   5      171.39      166.31      5.93 o 
   7   6   5       66.17       69.10      5.56 o 
   8   6   5      175.43      159.70     12.44 o 
   9   6   5      136.29      126.23      9.02 o 
  10   6   5       95.24       80.36      9.46 o 
  11   6   5      152.12      175.36      9.11 o 
  12   6   5       31.79       40.21      9.06 o 
   0   7   5        3.29       16.74      6.38 o 
   1   7   5       60.99       55.43      4.76 o 
   2   7   5     2040.69     2064.06     12.69 o 
   3   7   5      492.28      536.15     10.86 o 
   4   7   5      569.35      555.96     10.54 o 
   5   7   5       35.95       36.52      4.75 o 
   6   7   5       42.28       38.27      4.98 o 
   7   7   5      220.25      204.52      7.11 o 
   8   7   5      276.01      299.50      9.82 o 
   9   7   5      150.21      130.62     10.88 o 
  10   7   5       53.95       60.80      7.26 o 
  11   7   5       56.36       48.97      6.83 o 
  12   7   5       34.46       42.72      5.65 o 
   0   8   5      366.69      422.36     10.23 o 
   1   8   5      139.04      141.17      5.53 o 
   2   8   5       87.69       96.73      5.02 o 
   3   8   5      190.27      197.07      5.75 o 
   4   8   5      292.15      323.93      6.82 o 
   5   8   5      290.94      297.02      6.22 o 
   6   8   5      136.25      132.30      5.94 o 
   7   8   5      189.82      200.90     15.56 o 
   8   8   5       78.25       88.66      6.95 o 
   9   8   5      691.25      702.51      9.59 o 
  10   8   5       94.01      100.47      7.72 o 
  11   8   5       81.61       88.65      7.91 o 
   0   9   5        2.81       -1.70      5.87 o 
   1   9   5       17.04       16.94      4.70 o 
   2   9   5      190.50      200.46      5.51 o 
   3   9   5      496.19      494.14      7.16 o 
   4   9   5      280.76      305.03      6.80 o 
   5   9   5       85.00       94.87      5.76 o 
   6   9   5        1.14        8.45      5.66 o 
   7   9   5      474.05      423.01     13.36 o 
   8   9   5       97.30      111.03      6.53 o 
   9   9   5      110.09       99.69      6.73 o 
  10   9   5       47.87       58.01      6.20 o 
  11   9   5        7.40        7.43      7.33 o 
   0  10   5      953.88      888.39     15.97 o 
   1  10   5      243.36      244.29      8.89 o 
   2  10   5      168.83      173.39      5.46 o 
   3  10   5      314.73      330.91      6.08 o 
   4  10   5     2546.06     2656.27     36.95 o 
   5  10   5       89.33      101.43      5.34 o 
   6  10   5       63.05       63.60      7.26 o 
   7  10   5      158.36      154.40      6.34 o 
   8  10   5      197.24      196.66      6.71 o 
   9  10   5      134.63      145.55      6.84 o 
  10  10   5       25.33       23.29      6.83 o 
   0  11   5        0.00       -3.36      8.13 o 
   1  11   5       49.76       48.87      4.96 o 
   2  11   5       89.89       95.56      5.12 o 
   3  11   5       63.81       62.65      4.18 o 
   4  11   5     1002.55      967.99     15.28 o 
   5  11   5      160.98      159.98      4.92 o 
   6  11   5      544.60      562.88     11.55 o 
   7  11   5      138.21      129.50     10.35 o 
   8  11   5       61.02       67.17      8.04 o 
   9  11   5      306.80      328.71     10.19 o 
  10  11   5       74.22       77.84      7.68 o 
   0  12   5      625.17      627.96     25.72 o 
   1  12   5      176.61      182.67      5.63 o 
   2  12   5      487.49      484.85      6.49 o 
   3  12   5        4.11        6.36      4.32 o 
   4  12   5      342.40      328.87      6.05 o 
   5  12   5      112.03      123.91      5.77 o 
   6  12   5      438.03      446.12      8.22 o 
   7  12   5      267.74      262.87      8.55 o 
   8  12   5       44.28       56.83      7.97 o 
   9  12   5        7.76        6.48      7.31 o 
   0  13   5      202.88      180.22      7.50 o 
   1  13   5      111.29      116.34      4.78 o 
   2  13   5       46.77       49.88      4.40 o 
   3  13   5       50.67       50.98      4.22 o 
   4  13   5       53.54       46.03      5.01 o 
   5  13   5       49.99       53.72      5.97 o 
   6  13   5      180.02      191.10      7.96 o 
   7  13   5      118.29      117.46      8.36 o 
   8  13   5       25.74       25.66      6.63 o 
   0  14   5      483.66      452.91      9.12 o 
   1  14   5      182.84      168.50      5.19 o 
   2  14   5       32.49       30.48      4.54 o 
   3  14   5      101.68       95.73      5.32 o 
   4  14   5       95.80       98.63      5.71 o 
   5  14   5       68.98       78.30      5.80 o 
   6  14   5       90.56      100.10      7.75 o 
   7  14   5       56.75       57.83      9.03 o 
   0  15   5       18.99       21.80      6.73 o 
   1  15   5       13.54       18.26      4.85 o 
   2  15   5       39.69       45.68      5.05 o 
   3  15   5       36.42       36.05      5.72 o 
   4  15   5       52.51       50.80      5.47 o 
   5  15   5       51.23       71.36      7.50 o 
   0  16   5        9.83        3.38      8.44 o 
   1  16   5        2.70        4.86      5.98 o 
   2  16   5        2.86        4.45      6.34 o 
   3  16   5        3.17        4.02      5.60 o 
   0   0   6      344.52      329.22     15.23 o 
   1   0   6      377.26      322.31     15.16 o 
   2   0   6     3787.04     3656.34    291.99 o 
   3   0   6       10.83       13.15      7.94 o 
   4   0   6      626.97      645.43     21.05 o 
   5   0   6      313.84      342.79     10.60 o 
   6   0   6      177.20      155.93      8.60 o 
   7   0   6      218.84      225.96     16.23 o 
   8   0   6        1.24        3.09      7.94 o 
   9   0   6       67.98       57.02      8.50 o 
  10   0   6       34.55       37.91     12.15 o 
  11   0   6        2.32        1.54     12.46 o 
  12   0   6      197.91      205.79     14.23 o 
  13   0   6      102.49       98.28     10.06 o 
   0   1   6        3.30        0.69      8.61 o 
   1   1   6     1550.38     1462.68     24.96 o 
   2   1   6     1606.79     1545.17     42.52 o 
   3   1   6     1225.60     1234.36     30.66 o 
   4   1   6      458.12      471.89      7.78 o 
   5   1   6      375.84      382.67      7.38 o 
   6   1   6       47.19       39.72      4.83 o 
   7   1   6      361.41      358.44      7.12 o 
   8   1   6       12.40       13.58      4.88 o 
   9   1   6      197.56      200.00      7.26 o 
  10   1   6      150.70      169.45     11.43 o 
  11   1   6       38.74       46.87      8.84 o 
  12   1   6       97.83       95.71      9.41 o 
  13   1   6       16.81       20.63      5.39 o 
   0   2   6        9.17       13.07     11.15 o 
   1   2   6      419.70      424.29      6.95 o 
   2   2   6     2900.40     2989.84     16.97 o 
   3   2   6      773.72      746.57     13.95 o 
   4   2   6     1975.78     2052.96     23.73 o 
   5   2   6      494.95      504.73     17.05 o 
   6   2   6      117.89      101.66      5.75 o 
   7   2   6      191.18      180.67      6.30 o 
   8   2   6      575.88      584.28     10.87 o 
   9   2   6      729.96      726.77      8.14 o 
  10   2   6       47.12       48.72      5.78 o 
  11   2   6       16.48       14.66      5.63 o 
  12   2   6        4.47        9.45      6.95 o 
  13   2   6        7.49       17.99     12.84 o 
   0   3   6       89.10       73.89      6.14 o 
   1   3   6      774.51      758.16     41.35 o 
   2   3   6      212.92      255.88      5.53 o 
   3   3   6     1035.70     1058.44     15.28 o 
   4   3   6      191.69      195.29      6.82 o 
   5   3   6       44.89       57.64      6.54 o 
   6   3   6      162.77      168.62      6.45 o 
   7   3   6      404.46      403.21      7.69 o 
   8   3   6      661.30      690.35     11.20 o 
   9   3   6      645.66      678.58     12.15 o 
  10   3   6      167.87      167.36      7.68 o 
  11   3   6       93.61       99.09      7.35 o 
  12   3   6       39.08       40.92      6.12 o 
   0   4   6       30.62       72.59     37.41 o 
   1   4   6     1473.70     1472.03     10.76 o 
   2   4   6     1587.66     1574.06     17.70 o 
   3   4   6      378.04      388.61      7.24 o 
   4   4   6      136.81      149.65      5.68 o 
   5   4   6      935.35      974.00     11.31 o 
   6   4   6       26.34       28.84      4.71 o 
   7   4   6      445.94      495.85      7.19 o 
   8   4   6      634.12      587.60     15.52 o 
   9   4   6      237.29      262.08     10.26 o 
  10   4   6      116.73       97.08      6.06 o 
  11   4   6       55.22       61.44      7.80 o 
  12   4   6       34.50       35.48      4.73 o 
   0   5   6      422.28      439.30      8.46 o 
   1   5   6     1711.40     1790.94     30.19 o 
   2   5   6      550.08      594.54      8.60 o 
   3   5   6      737.28      737.65     10.81 o 
   4   5   6      168.38      184.64      5.93 o 
   5   5   6       44.33       48.68      4.43 o 
   6   5   6       43.65       45.76      4.64 o 
   7   5   6      443.50      469.42      9.63 o 
   8   5   6       96.79       89.39      6.04 o 
   9   5   6      271.61      239.32     10.38 o 
  10   5   6        0.53       -0.54      5.35 o 
  11   5   6        5.63       12.68      8.40 o 
  12   5   6        6.59        8.00      5.35 o 
   0   6   6       31.34       30.10      6.53 o 
   1   6   6      319.56      337.48      6.18 o 
   2   6   6      832.80      777.37      9.33 o 
   3   6   6      910.04      923.41     25.01 o 
   4   6   6       94.22      105.77      6.06 o 
   5   6   6      164.64      162.11      4.54 o 
   6   6   6       12.75       19.45      4.81 o 
   7   6   6      504.46      511.88      7.11 o 
   8   6   6       51.20       51.70      6.14 o 
   9   6   6       88.40       77.94      7.04 o 
  10   6   6        1.91       17.63      8.23 o 
  11   6   6      133.90      133.61      9.59 o 
  12   6   6       14.67       27.35      6.27 o 
   0   7   6      477.67      529.63     10.23 o 
   1   7   6      198.88      198.61      5.62 o 
   2   7   6     1220.32     1241.45     21.38 o 
   3   7   6      549.70      558.92      8.12 o 
   4   7   6        6.68       11.01      4.83 o 
   5   7   6       28.83       29.67      4.20 o 
   6   7   6      305.72      330.80      8.03 o 
   7   7   6       54.28       51.45      6.18 o 
   8   7   6       95.17      117.02      7.71 o 
   9   7   6      445.82      446.65     17.54 o 
  10   7   6       62.11       64.72      7.51 o 
  11   7   6       16.47       10.19      6.84 o 
   0   8   6        1.41        4.46      7.26 o 
   1   8   6       13.44       20.44      3.99 o 
   2   8   6      195.05      210.41      7.37 o 
   3   8   6       20.48       20.72      4.24 o 
   4   8   6      528.41      534.67     10.17 o 
   5   8   6      341.16      349.90      5.57 o 
   6   8   6       32.50       43.47      5.49 o 
   7   8   6       34.84       36.71      5.73 o 
   8   8   6        3.34        9.07      5.55 o 
   9   8   6      114.06      128.11      6.56 o 
  10   8   6      172.77      154.40      7.69 o 
  11   8   6       57.33       54.25      5.80 o 
   0   9   6       37.90       32.90      6.12 o 
   1   9   6      392.21      394.35      6.61 o 
   2   9   6      167.13      181.86      5.04 o 
   3   9   6      115.23      133.06      7.26 o 
   4   9   6       29.57       33.85      4.68 o 
   5   9   6        8.37       11.86      4.14 o 
   6   9   6      185.01      182.85      6.02 o 
   7   9   6      214.66      206.70      7.80 o 
   8   9   6      135.43      130.95      6.12 o 
   9   9   6        0.59       10.17      6.07 o 
  10   9   6       30.79       28.69      7.54 o 
   0  10   6       49.94       54.51      7.74 o 
   1  10   6       52.39       45.41      5.63 o 
   2  10   6       72.70       67.07      5.81 o 
   3  10   6      183.36      185.02      7.39 o 
   4  10   6       10.42       17.09      4.74 o 
   5  10   6      836.27      797.63      9.95 o 
   6  10   6       53.96       51.97      5.78 o 
   7  10   6      147.19      163.26      7.87 o 
   8  10   6      313.46      305.18      9.03 o 
   9  10   6       90.93      105.19      6.98 o 
  10  10   6       22.52       24.54      6.64 o 
   0  11   6       18.50       23.99      7.90 o 
   1  11   6        2.52        6.81      5.64 o 
   2  11   6     1837.98     1845.74     28.88 o 
   3  11   6      308.63      313.85      9.20 o 
   4  11   6       57.34       63.06      4.47 o 
   5  11   6       29.80       27.94      4.58 o 
   6  11   6      137.63      137.90      5.93 o 
   7  11   6       60.62       60.56      5.09 o 
   8  11   6       12.22       19.94      7.59 o 
   9  11   6       88.51       89.97      8.28 o 
   0  12   6       29.24       26.34      6.96 o 
   1  12   6      868.67      839.78     13.28 o 
   2  12   6     1036.41     1013.78     25.48 o 
   3  12   6      510.61      506.39      6.99 o 
   4  12   6      104.38      108.78      5.89 o 
   5  12   6       87.60       92.75      4.57 o 
   6  12   6       55.56       57.44      4.96 o 
   7  12   6       25.44       29.56      5.74 o 
   8  12   6      154.15      159.63      6.61 o 
   0  13   6      140.65      128.40      7.15 o 
   1  13   6       76.52       91.14      4.46 o 
   2  13   6      175.28      173.64      5.35 o 
   3  13   6       90.46       96.10      5.11 o 
   4  13   6      125.39      126.14      5.41 o 
   5  13   6       91.26       88.12      4.73 o 
   6  13   6      148.74      152.67      5.98 o 
   7  13   6       40.49       47.81      4.87 o 
   8  13   6        0.37       11.38     12.46 o 
   0  14   6       16.57       25.41      7.15 o 
   1  14   6      220.63      217.88      5.73 o 
   2  14   6       22.63       14.40      4.30 o 
   3  14   6       23.15       20.23      4.47 o 
   4  14   6       20.54       22.27      4.63 o 
   5  14   6       47.31       47.79      5.80 o 
   6  14   6       54.60       63.11      5.88 o 
   0  15   6        0.42        2.26      5.34 o 
   1  15   6       13.35       16.87      4.95 o 
   2  15   6       38.18       33.80      4.79 o 
   3  15   6       24.15       19.92      4.25 o 
   4  15   6      116.47      123.31      6.64 o 
   5  15   6      191.14      234.15      8.71 o 
   0  16   6       35.46       35.86      7.36 o 
   1  16   6       56.93       65.44      5.23 o 
   2  16   6       14.83       14.92      5.20 o 
   1   0   7      165.71      152.05     12.84 o 
   2   0   7       19.86       17.99      9.23 o 
   3   0   7       31.49       36.31      7.32 o 
   4   0   7     9441.88     9729.44    197.03 o 
   5   0   7       29.14       29.87      8.28 o 
   6   0   7        9.13       15.25      7.16 o 
   7   0   7      342.93      352.54     10.16 o 
   8   0   7       12.27       11.22      8.16 o 
   9   0   7       65.43       72.44      8.50 o 
  10   0   7       89.97      101.27      8.85 o 
  11   0   7       64.78       64.52     12.38 o 
  12   0   7      228.54      222.33     12.00 o 
   0   1   7       23.48       17.99     10.77 o 
   1   1   7     5723.94     6101.75     51.55 o 
   2   1   7     1203.19     1261.28     11.99 o 
   3   1   7     2047.16     2046.34     60.76 o 
   4   1   7     1753.50     1863.50     16.34 o 
   5   1   7     1123.11     1108.35     20.03 o 
   6   1   7      200.01      204.02      6.25 o 
   7   1   7      582.72      553.40     13.38 o 
   8   1   7      407.21      414.58      7.70 o 
   9   1   7      103.29      108.07      6.09 o 
  10   1   7       79.93       74.44      5.45 o 
  11   1   7       12.54       18.43      8.59 o 
  12   1   7       67.50       65.55      7.93 o 
   0   2   7      500.59      553.57     13.70 o 
   1   2   7       61.94       68.38      5.38 o 
   2   2   7      950.33      986.22     12.81 o 
   3   2   7     1780.29     1907.11     33.47 o 
   4   2   7      209.41      186.16      7.58 o 
   5   2   7      690.92      672.18     12.33 o 
   6   2   7      210.70      196.23      5.90 o 
   7   2   7     1377.41     1365.31     33.27 o 
   8   2   7      107.88      103.90      6.32 o 
   9   2   7       16.12       22.21      5.15 o 
  10   2   7      209.84      181.97      6.58 o 
  11   2   7       38.79       38.66      9.02 o 
  12   2   7       38.76       38.57      8.99 o 
   0   3   7       13.59        9.52      6.02 o 
   1   3   7      428.70      446.46      8.05 o 
   2   3   7      176.10      162.21      5.17 o 
   3   3   7      438.29      472.64      7.21 o 
   4   3   7      177.00      165.26      6.54 o 
   5   3   7      206.36      204.42      6.22 o 
   6   3   7      331.09      331.30      9.77 o 
   7   3   7      995.24     1041.23     27.48 o 
   8   3   7       14.74       21.28      5.85 o 
   9   3   7       37.62       30.64      5.62 o 
  10   3   7        6.03        8.23      5.76 o 
  11   3   7       15.54       18.20      8.67 o 
  12   3   7        0.27        4.42      8.59 o 
   0   4   7      559.23      606.04     11.62 o 
   1   4   7        0.85        7.22      5.11 o 
   2   4   7      353.32      349.16      8.94 o 
   3   4   7      824.19      926.31      8.90 o 
   4   4   7      137.80      140.72      5.68 o 
   5   4   7      100.47       91.94      4.72 o 
   6   4   7      219.08      218.96      7.08 o 
   7   4   7       24.90       33.96      5.65 o 
   8   4   7      113.46      104.23      7.09 o 
   9   4   7      286.07      281.91      9.90 o 
  10   4   7      143.04      152.77      5.71 o 
  11   4   7      115.50      121.59      7.32 o 
  12   4   7      107.40      123.12     16.99 o 
   0   5   7       44.66       39.94      6.63 o 
   1   5   7     1151.10     1080.78     32.54 o 
   2   5   7      828.99      886.32     11.43 o 
   3   5   7      511.36      520.69     10.11 o 
   4   5   7       21.98       19.40      4.40 o 
   5   5   7      234.61      249.12      5.05 o 
   6   5   7       22.39       26.51      4.92 o 
   7   5   7       72.85       68.73      5.32 o 
   8   5   7      126.01      120.86      4.94 o 
   9   5   7       54.96       50.40      5.99 o 
  10   5   7       32.84       32.73      5.81 o 
  11   5   7       80.22       75.21      8.60 o 
  12   5   7        5.42       11.24      8.91 o 
   0   6   7      255.69      270.58      9.46 o 
   1   6   7      275.81      291.56      9.60 o 
   2   6   7      327.96      360.42     10.45 o 
   3   6   7      767.86      797.12      8.14 o 
   4   6   7      329.22      335.59      6.05 o 
   5   6   7       26.05       33.79      5.36 o 
   6   6   7       94.07       93.12      6.03 o 
   7   6   7      242.55      244.36      6.52 o 
   8   6   7       29.70       43.04      4.57 o 
   9   6   7        8.72        9.60      5.63 o 
  10   6   7       49.30       54.18      6.12 o 
  11   6   7       38.37       46.43      7.36 o 
   0   7   7      357.62      401.67      9.98 o 
   1   7   7     1154.36     1164.30     19.92 o 
   2   7   7     1082.88     1105.43     10.81 o 
   3   7   7     1192.52     1222.91     23.77 o 
   4   7   7        9.63       10.28      4.90 o 
   5   7   7      221.20      212.28      5.71 o 
   6   7   7      174.30      181.36      6.26 o 
   7   7   7       20.46       18.74      4.74 o 
   8   7   7       84.76       82.60      5.19 o 
   9   7   7       20.21       14.84      4.26 o 
  10   7   7      158.59      167.80      5.63 o 
  11   7   7       74.66       70.86      7.46 o 
   0   8   7      235.04      246.84      7.23 o 
   1   8   7      286.53      293.68      6.23 o 
   2   8   7     1037.95     1047.75     13.51 o 
   3   8   7      538.28      536.44      9.90 o 
   4   8   7      211.95      215.82     10.56 o 
   5   8   7      560.43      558.98      8.44 o 
   6   8   7      621.40      641.14      9.21 o 
   7   8   7      150.23      147.46      4.74 o 
   8   8   7      178.07      183.20      5.46 o 
   9   8   7        1.14       10.59      5.09 o 
  10   8   7      113.25      110.58      7.63 o 
  11   8   7      220.09      212.32      8.55 o 
   0   9   7      479.03      433.14     12.85 o 
   1   9   7       46.33       45.38      6.38 o 
   2   9   7       46.48       35.58      5.56 o 
   3   9   7     1815.16     1825.15     29.92 o 
   4   9   7      688.49      666.92      8.79 o 
   5   9   7      133.70      140.87      6.28 o 
   6   9   7      166.34      168.36      5.70 o 
   7   9   7      159.73      157.68      5.76 o 
   8   9   7      329.96      315.31      7.48 o 
   9   9   7       74.30       79.50      6.37 o 
  10   9   7      124.23      129.80      6.27 o 
   0  10   7      669.25      636.78     12.50 o 
   1  10   7      104.84      104.65      4.78 o 
   2  10   7       58.54       60.82      4.57 o 
   3  10   7      257.76      277.50     10.57 o 
   4  10   7      356.76      350.53      8.73 o 
   5  10   7      187.90      203.49      7.08 o 
   6  10   7      145.66      138.38      7.19 o 
   7  10   7      143.28      138.21      5.40 o 
   8  10   7      285.81      290.22      8.54 o 
   9  10   7       37.12       48.22      5.87 o 
   0  11   7     5353.98     5457.75     27.42 o 
   1  11   7      106.00      111.77      5.54 o 
   2  11   7       74.98       73.13      6.98 o 
   3  11   7      379.81      401.85      7.99 o 
   4  11   7      108.95      100.76      5.66 o 
   5  11   7       17.60       24.65      5.59 o 
   6  11   7       78.82       75.12      5.72 o 
   7  11   7      258.98      260.81      6.31 o 
   8  11   7       81.15       76.50      4.98 o 
   9  11   7      112.24       96.62      5.22 o 
   0  12   7     2755.35     2769.73     21.19 o 
   1  12   7       79.04       72.02      5.73 o 
   2  12   7       74.56       78.01      4.80 o 
   3  12   7      154.79      145.16      6.58 o 
   4  12   7       43.31       47.37      4.97 o 
   5  12   7      125.16      122.89      6.28 o 
   6  12   7      109.58      108.52     10.06 o 
   7  12   7        9.22       13.15      5.03 o 
   8  12   7       43.23       56.67      6.52 o 
   0  13   7       21.44       23.32      7.07 o 
   1  13   7      211.64      215.80      5.71 o 
   2  13   7      344.05      356.82      6.51 o 
   3  13   7       85.95       88.09      6.40 o 
   4  13   7       26.51       27.74      4.11 o 
   5  13   7       52.98       56.25      4.34 o 
   6  13   7       28.71       28.03      5.07 o 
   7  13   7      162.01      164.23      6.36 o 
   0  14   7      270.64      220.37     11.52 o 
   1  14   7        9.77       11.30      4.89 o 
   2  14   7        5.59        4.61      4.85 o 
   3  14   7        2.43        5.67      4.63 o 
   4  14   7      125.28      119.06      5.54 o 
   5  14   7        4.18        4.22      4.39 o 
   6  14   7        3.32        8.64      5.34 o 
   0  15   7       13.19       19.65      6.05 o 
   1  15   7        5.70        8.05      4.05 o 
   2  15   7        2.86        9.55      5.10 o 
   3  15   7       14.98       20.26      5.44 o 
   4  15   7       19.25       19.20      5.09 o 
   0  16   7       28.03       28.30     13.38 o 
   0   0   8        7.03       11.46      8.07 o 
   1   0   8      194.54      195.28     10.54 o 
   2   0   8    22599.59    24946.92    101.08 o 
   3   0   8      642.63      672.02     25.09 o 
   4   0   8       42.61       33.81      6.10 o 
   5   0   8      361.52      353.21     18.04 o 
   6   0   8       77.42       74.17      7.82 o 
   7   0   8      347.36      349.72     10.27 o 
   8   0   8        1.44        7.95      6.51 o 
   9   0   8       35.48       36.19      8.18 o 
  10   0   8       22.57       32.17     13.73 o 
  11   0   8        4.17        5.56      8.29 o 
  12   0   8      350.78      352.71     16.38 o 
   0   1   8      830.46      939.86     21.59 o 
   1   1   8      250.99      257.72      6.84 o 
   2   1   8       30.24       39.83      5.77 o 
   3   1   8     2872.42     2786.71     94.64 o 
   4   1   8     1642.77     1691.93     23.57 o 
   5   1   8     1612.34     1635.07     28.54 o 
   6   1   8      219.29      215.51      5.97 o 
   7   1   8       48.39       54.47      5.30 o 
   8   1   8       89.89       93.75      5.02 o 
   9   1   8      196.13      183.45      6.22 o 
  10   1   8      276.95      280.03      8.05 o 
  11   1   8       40.85       44.08      5.22 o 
  12   1   8        9.35       16.01      9.33 o 
   0   2   8     1102.13     1092.44     17.79 o 
   1   2   8     1036.80     1191.84     17.57 o 
   2   2   8     1543.96     1625.26     68.81 o 
   3   2   8      773.32      712.01     18.47 o 
   4   2   8      367.79      382.82      7.84 o 
   5   2   8      148.55      168.22      6.12 o 
   6   2   8       61.71       61.86      5.04 o 
   7   2   8        8.34       17.10      4.90 o 
   8   2   8      890.26      861.33     21.23 o 
   9   2   8      839.09      845.82     14.01 o 
  10   2   8       15.30       18.60      4.98 o 
  11   2   8        0.02        0.15      5.85 o 
  12   2   8      106.51      102.93      8.50 o 
   0   3   8       79.90       94.20     11.61 o 
   1   3   8        0.22        1.70      5.06 o 
   2   3   8       88.45       92.12      5.88 o 
   3   3   8      714.75      749.17     18.23 o 
   4   3   8      109.21       96.50      4.57 o 
   5   3   8      237.94      245.74      5.54 o 
   6   3   8      106.18      111.08      6.62 o 
   7   3   8       85.95       81.81      5.94 o 
   8   3   8       65.37       62.40      5.48 o 
   9   3   8       97.77       93.64      6.17 o 
  10   3   8      213.15      205.74      6.92 o 
  11   3   8       38.66       42.99      7.06 o 
  12   3   8        2.84        6.96      6.95 o 
   0   4   8       11.74       12.34      7.53 o 
   1   4   8      445.70      425.82      8.80 o 
   2   4   8      954.73     1044.56     35.93 o 
   3   4   8       97.99      119.31      5.07 o 
   4   4   8      388.10      380.50      7.95 o 
   5   4   8       25.47       29.01      4.63 o 
   6   4   8       97.24      106.54      6.07 o 
   7   4   8      111.27      118.27      6.11 o 
   8   4   8      585.03      541.19     27.76 o 
   9   4   8       29.73       34.79      6.69 o 
  10   4   8        7.66       13.71      5.99 o 
  11   4   8       50.64       40.61      7.05 o 
   0   5   8       16.49       17.46      7.75 o 
   1   5   8       29.46       26.57      5.45 o 
   2   5   8      405.13      420.53      7.29 o 
   3   5   8       68.02       62.48      4.65 o 
   4   5   8      118.96      110.74      5.28 o 
   5   5   8      140.61      148.93      5.70 o 
   6   5   8      114.40      117.93      5.43 o 
   7   5   8      425.64      416.16      7.31 o 
   8   5   8       55.93       61.39      6.13 o 
   9   5   8       14.68       13.45      5.54 o 
  10   5   8      256.52      238.59      7.57 o 
  11   5   8       39.93       44.83      8.56 o 
   0   6   8      426.74      419.42      8.47 o 
   1   6   8      658.72      691.64     12.23 o 
   2   6   8      337.83      358.23      6.78 o 
   3   6   8      540.24      566.14      8.58 o 
   4   6   8       15.67       17.58      4.65 o 
   5   6   8      407.36      395.62     10.46 o 
   6   6   8      451.58      444.82      7.42 o 
   7   6   8       50.15       58.59      6.03 o 
   8   6   8      433.49      439.62      7.90 o 
   9   6   8      114.40      108.23      5.50 o 
  10   6   8       55.92       59.14      6.04 o 
  11   6   8       22.38       34.35      6.37 o 
   0   7   8       90.91      107.19      9.96 o 
   1   7   8       17.26       16.46      4.70 o 
   2   7   8      216.64      221.53      8.56 o 
   3   7   8      476.11      469.48      7.13 o 
   4   7   8      366.48      365.03      7.09 o 
   5   7   8       89.99      101.34      5.59 o 
   6   7   8       37.98       36.28      4.86 o 
   7   7   8      133.56      140.64      6.47 o 
   8   7   8       33.73       35.23      6.33 o 
   9   7   8       51.94       50.95      5.80 o 
  10   7   8       52.72       60.88      5.95 o 
  11   7   8        4.42       14.01      7.50 o 
   0   8   8        3.31        2.09      5.67 o 
   1   8   8       40.78       40.41      4.71 o 
   2   8   8      317.72      324.48     11.63 o 
   3   8   8      161.32      150.89      6.38 o 
   4   8   8      492.76      495.68      7.34 o 
   5   8   8      106.94      117.68      5.47 o 
   6   8   8       61.68       59.69      4.99 o 
   7   8   8       73.70       74.77      5.68 o 
   8   8   8      146.87      149.56      5.61 o 
   9   8   8       80.38       89.83      7.24 o 
  10   8   8       27.44       23.68      7.10 o 
   0   9   8       39.03       47.23      6.22 o 
   1   9   8       78.27       75.28      4.69 o 
   2   9   8       59.21       55.11      5.15 o 
   3   9   8      404.75      413.62      8.95 o 
   4   9   8      999.21     1026.28      9.12 o 
   5   9   8     1615.90     1603.82     11.47 o 
   6   9   8      131.81      137.95      4.77 o 
   7   9   8       57.95       65.04      6.35 o 
   8   9   8      382.37      393.93      8.15 o 
   9   9   8       26.94       40.01      6.43 o 
  10   9   8       75.06       63.39      9.76 o 
   0  10   8       94.88       87.85      8.39 o 
   1  10   8      538.96      551.60      9.01 o 
   2  10   8      314.77      355.11      6.78 o 
   3  10   8       19.63       25.74      5.72 o 
   4  10   8      113.47      114.00      5.73 o 
   5  10   8      477.71      463.94      7.49 o 
   6  10   8      175.36      195.14      6.42 o 
   7  10   8       53.72       82.35      7.17 o 
   8  10   8       97.84      116.67      7.72 o 
   9  10   8      162.04      153.15      8.10 o 
   0  11   8        7.11       10.36      7.48 o 
   1  11   8       15.21       18.92      4.65 o 
   2  11   8      254.95      269.07      5.69 o 
   3  11   8       12.65        6.80      5.60 o 
   4  11   8       22.73       29.10      6.10 o 
   5  11   8       93.11       89.43      6.46 o 
   6  11   8      350.01      330.95      6.59 o 
   7  11   8      390.19      405.53      9.17 o 
   8  11   8      290.98      291.22      7.96 o 
   0  12   8      101.85      112.86      9.59 o 
   1  12   8        3.31       10.27      5.25 o 
   2  12   8       55.25       55.96      4.86 o 
   3  12   8       35.27       34.56      5.22 o 
   4  12   8      131.28      142.79      6.52 o 
   5  12   8       36.45       34.41      5.39 o 
   6  12   8       10.51       13.51      5.70 o 
   7  12   8       61.69       57.33      6.42 o 
   0  13   8      147.19      158.83      9.90 o 
   1  13   8       10.16       11.63      6.25 o 
   2  13   8      294.07      301.30      6.45 o 
   3  13   8       93.11       88.42      5.67 o 
   4  13   8       36.32       35.28      4.74 o 
   5  13   8       19.48       20.73      5.37 o 
   6  13   8       78.17       86.67      6.65 o 
   0  14   8        1.25        1.74      5.43 o 
   1  14   8       45.73       51.06      5.07 o 
   2  14   8       14.90       10.96      5.32 o 
   3  14   8       15.92       17.39      4.52 o 
   4  14   8       26.78       38.29      5.01 o 
   5  14   8      152.58      160.36      5.43 o 
   0  15   8        4.13        3.03      7.46 o 
   1  15   8       51.95       49.03      5.04 o 
   2  15   8       13.39       14.61      4.27 o 
   3  15   8       96.54       96.00      6.27 o 
   1   0   9      115.27      118.62      8.71 o 
   2   0   9       71.71       36.45     14.15 o 
   3   0   9      666.15      637.45     16.54 o 
   4   0   9      101.62      117.22      6.03 o 
   5   0   9        0.29        6.21      7.44 o 
   6   0   9       36.41       33.05      7.99 o 
   7   0   9       30.76       25.83      7.77 o 
   8   0   9       27.39       23.87      6.57 o 
   9   0   9      140.89      136.72      7.92 o 
  10   0   9       24.33       36.99      8.51 o 
  11   0   9       49.08       60.41      9.04 o 
   0   1   9      185.52      197.28      7.07 o 
   1   1   9      272.61      256.35      7.36 o 
   2   1   9     1205.55     1214.66     40.25 o 
   3   1   9      145.03      149.30      5.76 o 
   4   1   9     1242.89     1248.20     13.14 o 
   5   1   9      135.76      143.10      4.83 o 
   6   1   9      224.13      227.89      5.83 o 
   7   1   9      362.37      384.14      7.03 o 
   8   1   9       18.54       24.79      4.91 o 
   9   1   9      141.76      129.43      5.51 o 
  10   1   9       57.01       58.26      5.24 o 
  11   1   9       53.15       46.09      5.55 o 
   0   2   9      416.11      413.04     13.92 o 
   1   2   9      122.85      134.02      8.10 o 
   2   2   9      278.71      279.47      6.55 o 
   3   2   9     1097.53     1176.98     29.30 o 
   4   2   9      547.16      544.25      8.26 o 
   5   2   9        7.06        6.36      4.38 o 
   6   2   9       75.64       71.96      5.86 o 
   7   2   9      260.02      233.03      6.71 o 
   8   2   9      126.86      122.93      5.97 o 
   9   2   9        9.56       14.38      5.19 o 
  10   2   9      102.02      108.73      6.03 o 
  11   2   9       33.12       34.83      5.64 o 
   0   3   9      547.74      590.29     13.46 o 
   1   3   9      141.27      146.01      6.55 o 
   2   3   9      147.97      148.93      6.74 o 
   3   3   9       77.50       90.13      4.42 o 
   4   3   9      134.65      126.53      5.81 o 
   5   3   9      131.82      135.74      6.15 o 
   6   3   9      210.10      222.55      6.23 o 
   7   3   9      289.93      288.59      7.14 o 
   8   3   9      500.14      479.58     13.04 o 
   9   3   9      155.96      148.09      7.40 o 
  10   3   9      135.24      128.04      6.13 o 
  11   3   9        4.59        8.90      5.43 o 
   0   4   9      763.53      862.31     17.55 o 
   1   4   9      122.69      135.77      5.79 o 
   2   4   9        8.03       11.74      4.33 o 
   3   4   9      362.94      368.66     10.69 o 
   4   4   9       40.90       38.96      4.17 o 
   5   4   9       38.80       35.20      4.51 o 
   6   4   9      174.80      178.12      6.47 o 
   7   4   9        3.46        3.64      5.82 o 
   8   4   9      388.60      390.30      8.46 o 
   9   4   9       17.82       11.64      5.78 o 
  10   4   9       78.73       70.12      7.00 o 
  11   4   9        5.27        5.90      6.01 o 
   0   5   9      362.15      405.63      9.84 o 
   1   5   9       14.42       17.11      4.62 o 
   2   5   9      444.56      448.28      6.17 o 
   3   5   9      196.66      209.12      5.22 o 
   4   5   9      116.53      101.23      5.32 o 
   5   5   9      194.49      191.57      5.50 o 
   6   5   9      359.79      354.94      8.11 o 
   7   5   9       58.28       59.12      5.39 o 
   8   5   9      219.82      210.48      8.78 o 
   9   5   9       19.54       21.39      6.00 o 
  10   5   9      150.89      140.67      9.17 o 
  11   5   9       30.45       33.46      7.25 o 
   0   6   9        7.90        9.87      4.68 o 
   1   6   9      903.04      934.21     18.59 o 
   2   6   9        1.76        3.46      4.73 o 
   3   6   9      195.92      206.20      5.88 o 
   4   6   9      115.36      115.28      5.06 o 
   5   6   9      370.33      355.56      9.45 o 
   6   6   9      289.09      289.37      7.71 o 
   7   6   9       64.31       71.00      5.25 o 
   8   6   9       16.61       11.91      6.09 o 
   9   6   9      154.43      145.87      5.91 o 
  10   6   9       68.62       72.25      6.32 o 
   0   7   9        2.55        1.83      5.66 o 
   1   7   9       73.18       64.40      5.48 o 
   2   7   9       43.69       50.35      5.53 o 
   3   7   9      138.12      144.17      6.27 o 
   4   7   9      133.59      136.54      5.78 o 
   5   7   9       67.53       70.64      7.05 o 
   6   7   9       18.32       20.30      4.60 o 
   7   7   9       26.58       31.59      5.14 o 
   8   7   9       74.78       72.48      5.06 o 
   9   7   9        0.87        0.14      4.84 o 
  10   7   9       17.48       25.18      5.77 o 
   0   8   9       44.91       42.49      7.54 o 
   1   8   9       53.68       57.31      5.51 o 
   2   8   9       48.38       48.42      4.77 o 
   3   8   9      162.27      170.97      5.54 o 
   4   8   9       10.36       10.45      5.27 o 
   5   8   9      266.97      269.20      6.65 o 
   6   8   9      270.54      286.57     10.94 o 
   7   8   9      105.76       93.89      5.39 o 
   8   8   9       25.23       31.42      5.55 o 
   9   8   9       73.56       72.63      6.69 o 
  10   8   9      129.16      134.93      6.90 o 
   0   9   9        0.09        3.16      5.09 o 
   1   9   9      119.67      119.98      5.93 o 
   2   9   9      279.61      292.07      7.13 o 
   3   9   9      397.34      423.12      7.03 o 
   4   9   9        4.84       11.04      5.20 o 
   5   9   9      164.94      169.88      6.11 o 
   6   9   9       33.06       33.88      5.00 o 
   7   9   9       30.57       29.86      5.52 o 
   8   9   9      152.68      144.85      7.30 o 
   9   9   9        0.68        6.41      5.73 o 
   0  10   9       28.33       32.53      6.42 o 
   1  10   9      404.90      394.36      8.40 o 
   2  10   9      276.87      290.88     11.51 o 
   3  10   9      868.38      889.65     19.10 o 
   4  10   9       39.50       39.50      5.34 o 
   5  10   9       63.01       73.71      6.18 o 
   6  10   9      151.75      155.97      5.53 o 
   7  10   9       20.73       20.14      5.97 o 
   8  10   9       41.08       47.37     13.34 o 
   0  11   9      148.76      154.33      9.61 o 
   1  11   9       43.78       45.11      5.80 o 
   2  11   9       12.00       27.33      6.70 o 
   3  11   9       41.96       54.28      6.97 o 
   4  11   9       95.98       92.39      6.53 o 
   5  11   9      157.30      169.55      8.82 o 
   6  11   9       31.95       37.63      5.73 o 
   7  11   9      100.26       94.04      7.23 o 
   8  11   9      153.61      140.19      7.96 o 
   0  12   9      531.13      504.00     16.23 o 
   1  12   9      167.09      169.86      6.45 o 
   2  12   9       54.82       50.93      6.21 o 
   3  12   9       70.94       66.90      6.90 o 
   4  12   9        3.81        8.59      5.31 o 
   5  12   9       94.19       99.80      6.54 o 
   6  12   9      177.67      178.34      6.55 o 
   7  12   9      135.89      125.50      7.69 o 
   0  13   9      118.11      131.47      7.86 o 
   1  13   9       14.54       17.77      5.05 o 
   2  13   9       48.13       44.96      5.98 o 
   3  13   9      100.24       99.50      6.53 o 
   4  13   9       31.23       31.52      5.11 o 
   5  13   9       21.37       21.91      6.07 o 
   0  14   9      284.56      263.52      9.84 o 
   1  14   9       13.73       11.46      6.15 o 
   2  14   9       31.30       25.19      5.53 o 
   3  14   9       66.35       59.02      6.08 o 
   4  14   9       55.99       54.79      6.34 o 
   0   0  10       56.81       63.06      8.15 o 
   1   0  10       42.31       43.00      8.07 o 
   2   0  10      348.30      397.76     14.23 o 
   3   0  10      341.28      315.22     11.08 o 
   4   0  10      532.80      631.30     35.85 o 
   5   0  10        2.53       -0.05      6.10 o 
   6   0  10     1011.11     1074.70     13.80 o 
   7   0  10        0.45        6.78      6.68 o 
   8   0  10        0.04        6.46      7.80 o 
   9   0  10        0.04       -0.35      8.47 o 
  10   0  10        2.17       -1.45      8.34 o 
  11   0  10        4.32        6.59      9.05 o 
   0   1  10        7.76       12.06      5.36 o 
   1   1  10      350.41      358.05      7.67 o 
   2   1  10      520.64      533.65     10.46 o 
   3   1  10     1720.33     1842.81     16.17 o 
   4   1  10       21.79       20.32      4.48 o 
   5   1  10      800.69      812.27      8.25 o 
   6   1  10       18.34       22.33      5.01 o 
   7   1  10       95.46       89.27      6.11 o 
   8   1  10       59.37       59.09      5.50 o 
   9   1  10       18.10       18.92      4.62 o 
  10   1  10       83.08       80.51      5.51 o 
  11   1  10       14.83       16.87      6.46 o 
   0   2  10        2.67        3.64      6.08 o 
   1   2  10      461.27      465.38     15.04 o 
   2   2  10       58.60       60.08      5.76 o 
   3   2  10      108.66      115.76      4.50 o 
   4   2  10     1174.55     1164.84     27.42 o 
   5   2  10       87.68       92.17      5.35 o 
   6   2  10      123.31      119.74      8.03 o 
   7   2  10      340.10      327.87      8.01 o 
   8   2  10      267.55      281.00      6.45 o 
   9   2  10       83.46       80.53      5.86 o 
  10   2  10       12.63       14.70      6.16 o 
  11   2  10       23.51       31.49      6.20 o 
   0   3  10        0.18        1.00     10.53 o 
   1   3  10      380.90      378.73     10.96 o 
   2   3  10       97.30       96.25      4.94 o 
   3   3  10        5.64        6.04      3.72 o 
   4   3  10      235.90      244.62      6.24 o 
   5   3  10      182.31      192.72      5.66 o 
   6   3  10      285.31      277.63     11.73 o 
   7   3  10      717.23      694.98      9.62 o 
   8   3  10      375.09      375.98      8.66 o 
   9   3  10       13.03       14.45      6.52 o 
  10   3  10       38.63       33.50      7.08 o 
  11   3  10       26.68       32.02      6.75 o 
   0   4  10     1957.90     1944.08     22.65 o 
   1   4  10      131.95      148.76      6.11 o 
   2   4  10        6.26        7.79      4.27 o 
   3   4  10       42.65       41.89      4.97 o 
   4   4  10       11.37       17.74      4.36 o 
   5   4  10       39.99       42.31      4.68 o 
   6   4  10      135.88      129.05      4.80 o 
   7   4  10      303.00      313.36      6.76 o 
   8   4  10      169.42      177.69      6.09 o 
   9   4  10       91.20       92.14      6.39 o 
  10   4  10       28.23       25.46      7.04 o 
  11   4  10       59.44       59.80      6.83 o 
   0   5  10      740.76      739.40     16.70 o 
   1   5  10        2.00        4.62      4.20 o 
   2   5  10       49.38       51.87      5.14 o 
   3   5  10       83.51       90.72      5.32 o 
   4   5  10       18.99       17.08      4.56 o 
   5   5  10       15.59       16.48      4.55 o 
   6   5  10      210.08      219.75      5.53 o 
   7   5  10       86.01       70.66      5.48 o 
   8   5  10      180.56      149.71      5.99 o 
   9   5  10       15.87       17.72      5.03 o 
  10   5  10       18.95       27.52      5.85 o 
   0   6  10        6.10        9.07      7.38 o 
   1   6  10      411.00      416.21      7.40 o 
   2   6  10      313.55      307.51      7.33 o 
   3   6  10      234.37      238.37      5.51 o 
   4   6  10      234.88      235.28      5.44 o 
   5   6  10       93.80       91.67      5.52 o 
   6   6  10      133.37      130.16      5.28 o 
   7   6  10       13.22       17.58      4.81 o 
   8   6  10       94.47       90.01      5.70 o 
   9   6  10       20.32       18.30      5.79 o 
  10   6  10       83.72       96.84      6.75 o 
   0   7  10       49.71       54.55      5.73 o 
   1   7  10       64.82       69.87      5.64 o 
   2   7  10      108.24      117.85      5.44 o 
   3   7  10      332.96      323.84      6.55 o 
   4   7  10       86.05       84.22      5.12 o 
   5   7  10      120.70      122.71      5.61 o 
   6   7  10      201.48      210.81      5.59 o 
   7   7  10        2.04        6.69      4.62 o 
   8   7  10       43.66       38.38      5.34 o 
   9   7  10        3.11        5.99      5.08 o 
  10   7  10       49.08       45.38      9.79 o 
   0   8  10        0.56        8.44      7.39 o 
   1   8  10       70.91       76.70      5.61 o 
   2   8  10       57.10       56.23      5.59 o 
   3   8  10      285.26      284.25      6.26 o 
   4   8  10      143.91      140.59      5.71 o 
   5   8  10       96.28       95.48      6.23 o 
   6   8  10       19.44       25.48      5.42 o 
   7   8  10       32.27       30.53      5.01 o 
   8   8  10       49.39       50.88      5.88 o 
   9   8  10       20.66       26.44      6.62 o 
   0   9  10       28.21       26.83      7.94 o 
   1   9  10      121.00      119.04      6.78 o 
   2   9  10       26.80       31.40      5.39 o 
   3   9  10      197.54      194.97      5.65 o 
   4   9  10       47.85       48.27      5.26 o 
   5   9  10      160.65      159.10      5.57 o 
   6   9  10        4.14        8.61      4.86 o 
   7   9  10       43.64       50.59      5.80 o 
   8   9  10       51.55       56.27      6.59 o 
   0  10  10       98.57      100.18      8.48 o 
   1  10  10      245.01      249.15      7.12 o 
   2  10  10       43.36       48.37      6.91 o 
   3  10  10      210.98      212.84      5.88 o 
   4  10  10       80.97       91.17      6.17 o 
   5  10  10      298.98      289.31      6.33 o 
   6  10  10      146.61      156.45      5.94 o 
   7  10  10       94.72      100.24      6.35 o 
   8  10  10      147.49      128.77      6.55 o 
   0  11  10       64.40       83.63      9.88 o 
   1  11  10      112.30      106.26      5.98 o 
   2  11  10     1185.72     1118.88     25.62 o 
   3  11  10       81.19       92.73      6.25 o 
   4  11  10        1.74        2.50      5.19 o 
   5  11  10        0.84        4.38      5.40 o 
   6  11  10        0.91        3.93      5.65 o 
   7  11  10        3.10        5.19      6.04 o 
   0  12  10        7.63       13.50      7.72 o 
   1  12  10     1115.03     1082.86     32.46 o 
   2  12  10      263.44      254.55      9.13 o 
   3  12  10        4.13        7.79      6.70 o 
   4  12  10       21.99       21.12      5.17 o 
   5  12  10      159.28      154.12      6.05 o 
   6  12  10       17.50       16.23      5.33 o 
   0  13  10      109.07       92.35      7.74 o 
   1  13  10      193.75      192.93      6.84 o 
   2  13  10       42.92       40.25      5.78 o 
   3  13  10       26.05       20.26      7.00 o 
   4  13  10        2.51        4.73      5.02 o 
   0  14  10       10.14        7.58      8.91 o 
   1  14  10       74.52       72.86      6.51 o 
   2  14  10        9.85       -0.98      6.27 o 
   1   0  11        0.00        4.68      7.53 o 
   2   0  11      690.53      743.33     24.62 o 
   3   0  11       65.47       59.52      8.38 o 
   4   0  11     1678.60     1715.40     20.48 o 
   5   0  11      112.11      115.37      9.27 o 
   6   0  11      560.57      513.66     12.54 o 
   7   0  11       96.46       87.85      7.46 o 
   8   0  11       39.96       39.49      8.67 o 
   9   0  11       26.65       27.64      7.43 o 
  10   0  11       10.29        6.32      8.84 o 
   0   1  11        3.06       -2.58      5.36 o 
   1   1  11      143.24      148.83      4.92 o 
   2   1  11       42.32       39.12      5.03 o 
   3   1  11       71.75       74.56      5.51 o 
   4   1  11       72.67       78.98      6.01 o 
   5   1  11      288.17      264.99      6.37 o 
   6   1  11      908.76      926.42     10.72 o 
   7   1  11      130.77      130.83      6.41 o 
   8   1  11      225.45      221.32      6.20 o 
   9   1  11        3.61       10.83      6.03 o 
  10   1  11       14.53       16.21      4.98 o 
   0   2  11       27.26       32.61      7.53 o 
   1   2  11       15.93        8.90      5.38 o 
   2   2  11      286.43      343.66      7.26 o 
   3   2  11      839.27      850.79     13.57 o 
   4   2  11      138.59      143.92      4.85 o 
   5   2  11      548.69      543.85     12.50 o 
   6   2  11      862.14      825.54     11.00 o 
   7   2  11      196.90      202.31      7.57 o 
   8   2  11      130.23      127.13      6.75 o 
   9   2  11      117.68      115.91      6.28 o 
  10   2  11       11.23        1.06      7.30 o 
   0   3  11       28.83       28.59      7.62 o 
   1   3  11      273.74      301.71      7.64 o 
   2   3  11      190.39      207.25      6.71 o 
   3   3  11        1.69        0.72      4.50 o 
   4   3  11       27.94       28.54      4.13 o 
   5   3  11      704.34      706.49     15.95 o 
   6   3  11      366.02      376.22     10.38 o 
   7   3  11        9.07        7.49      5.82 o 
   8   3  11       73.27       73.04      7.13 o 
   9   3  11      155.81      154.21      7.80 o 
  10   3  11        4.42        2.48      6.11 o 
   0   4  11       98.33       95.66     12.38 o 
   1   4  11       15.47       20.53      5.08 o 
   2   4  11      316.02      347.31     12.17 o 
   3   4  11       64.47       66.17      5.79 o 
   4   4  11       36.68       36.65      4.97 o 
   5   4  11       67.95       83.29      4.96 o 
   6   4  11       11.52       13.69      4.40 o 
   7   4  11      102.40       93.04      5.27 o 
   8   4  11       84.11       77.94      5.70 o 
   9   4  11        1.36        1.17      5.84 o 
  10   4  11       43.04       42.09      6.52 o 
   0   5  11      102.64      105.43     12.15 o 
   1   5  11      183.76      190.36      7.28 o 
   2   5  11       67.53       78.64      4.60 o 
   3   5  11       59.84       63.62      4.94 o 
   4   5  11       66.36       65.86      4.79 o 
   5   5  11      288.45      278.02      6.07 o 
   6   5  11       28.64       32.24      4.16 o 
   7   5  11      156.40      165.36      6.48 o 
   8   5  11      144.01      140.12      5.59 o 
   9   5  11       61.14       57.60      5.68 o 
  10   5  11        9.04       11.52      5.74 o 
   0   6  11      639.63      639.34     15.46 o 
   1   6  11       10.25       15.93      5.25 o 
   2   6  11      366.31      357.54      6.15 o 
   3   6  11      334.71      345.01      6.95 o 
   4   6  11       19.66       22.84      5.01 o 
   5   6  11       16.72       16.07      5.17 o 
   6   6  11       21.30       22.04      4.38 o 
   7   6  11       57.41       47.18      5.25 o 
   8   6  11        8.47        5.86      5.88 o 
   9   6  11      133.82      143.56      6.26 o 
   0   7  11      126.67      125.92      8.82 o 
   1   7  11       80.14       90.61      5.48 o 
   2   7  11       27.12       22.61      4.97 o 
   3   7  11       84.58       84.41      5.79 o 
   4   7  11      238.79      232.87      6.64 o 
   5   7  11      461.52      479.63      9.35 o 
   6   7  11       31.51       30.95      4.84 o 
   7   7  11       23.11       23.36      5.93 o 
   8   7  11        3.74        7.26      5.97 o 
   9   7  11       14.68       13.69      5.71 o 
   0   8  11       68.12       80.39      6.36 o 
   1   8  11      295.52      316.57      6.51 o 
   2   8  11      116.74      118.19      4.78 o 
   3   8  11       77.29       84.46      5.51 o 
   4   8  11      511.32      493.66      7.46 o 
   5   8  11      367.36      351.71      6.33 o 
   6   8  11       25.82       31.63      5.59 o 
   7   8  11       24.70       23.60      5.30 o 
   8   8  11       22.44       20.91      5.70 o 
   0   9  11       22.61       19.07      6.87 o 
   1   9  11      440.43      430.52      9.19 o 
   2   9  11      462.84      457.72      7.71 o 
   3   9  11      362.01      359.75      6.44 o 
   4   9  11       77.85       76.40      5.49 o 
   5   9  11      239.29      229.48      7.00 o 
   6   9  11       77.51       84.24      4.97 o 
   7   9  11      161.23      155.30      5.95 o 
   8   9  11       22.30       21.79      5.42 o 
   0  10  11      539.30      560.44     10.11 o 
   1  10  11       46.89       52.91      6.22 o 
   2  10  11      273.01      279.55     14.32 o 
   3  10  11      372.55      335.55      8.60 o 
   4  10  11       63.69       60.80      5.08 o 
   5  10  11        7.82        7.49      4.95 o 
   6  10  11       72.80       69.07      4.96 o 
   7  10  11       16.45       19.70      6.56 o 
   0  11  11      902.54      884.87     11.87 o 
   1  11  11      611.72      625.18      8.55 o 
   2  11  11       71.93       66.34      6.26 o 
   3  11  11        0.44        5.15      5.30 o 
   4  11  11       84.61       84.53      6.25 o 
   5  11  11       10.84       15.69      6.10 o 
   6  11  11        4.12        6.93      5.60 o 
   0  12  11        2.37       -4.15      8.37 o 
   1  12  11      239.12      225.57      7.36 o 
   2  12  11      120.09      120.31      6.15 o 
   3  12  11       90.22       84.80      5.94 o 
   4  12  11       48.49       46.54      6.46 o 
   5  12  11       47.37       41.06      5.82 o 
   0  13  11      392.96      342.10     17.61 o 
   1  13  11       62.57       64.59      5.88 o 
   2  13  11       30.25       31.32      6.33 o 
   3  13  11       19.87       18.37      6.18 o 
   0   0  12      477.32      492.94     12.46 o 
   1   0  12      164.22      172.83      9.38 o 
   2   0  12      683.90      679.67     43.70 o 
   3   0  12       22.98       32.24      5.85 o 
   4   0  12     2734.98     2763.11     27.05 o 
   5   0  12      191.02      177.99      8.97 o 
   6   0  12      206.73      206.03     12.77 o 
   7   0  12        4.26        4.61      8.00 o 
   8   0  12        2.54        4.36      8.65 o 
   9   0  12       12.14       15.73      8.59 o 
  10   0  12       74.01       99.63      9.20 o 
   0   1  12       43.43       39.66      6.78 o 
   1   1  12      128.09      147.05      5.28 o 
   2   1  12      353.80      405.01      7.01 o 
   3   1  12       58.97       66.81      6.02 o 
   4   1  12      747.17      785.83      8.27 o 
   5   1  12       92.63      103.46      7.03 o 
   6   1  12      418.94      378.20     15.36 o 
   7   1  12       45.56       48.81      6.92 o 
   8   1  12      195.68      177.00      8.47 o 
   9   1  12       15.51       24.89      6.96 o 
  10   1  12       13.45       11.18      6.33 o 
   0   2  12      394.12      425.64     27.04 o 
   1   2  12      112.88      111.18      5.16 o 
   2   2  12      477.40      499.54      7.61 o 
   3   2  12      320.71      327.36      7.01 o 
   4   2  12      187.17      191.79      5.17 o 
   5   2  12       85.32       95.55      4.66 o 
   6   2  12      115.15      130.61      7.15 o 
   7   2  12      226.41      222.14     12.57 o 
   8   2  12       47.90       42.49      6.30 o 
   9   2  12       66.92       62.18      6.28 o 
  10   2  12       19.91       17.07      6.19 o 
   0   3  12       38.34       45.57      6.65 o 
   1   3  12      456.57      507.35     12.48 o 
   2   3  12        1.49        1.40      5.68 o 
   3   3  12      279.89      318.02      5.62 o 
   4   3  12      147.35      141.06      5.76 o 
   5   3  12       27.89       35.32      4.99 o 
   6   3  12       77.35       79.50      5.13 o 
   7   3  12      215.39      223.72      6.86 o 
   8   3  12       47.07       49.35      6.07 o 
   9   3  12       23.61       20.31      6.19 o 
   0   4  12      129.38      144.15      7.28 o 
   1   4  12       42.89       47.08      5.26 o 
   2   4  12       76.59       96.50      5.67 o 
   3   4  12       41.46       46.07      4.15 o 
   4   4  12       20.65       16.51      4.46 o 
   5   4  12       53.84       44.22      4.85 o 
   6   4  12       90.61       99.68      5.21 o 
   7   4  12       14.21       14.26      4.85 o 
   8   4  12       52.40       58.40      5.58 o 
   9   4  12       17.66       18.18      6.30 o 
   0   5  12        1.13       10.07     11.15 o 
   1   5  12       71.46       69.80      6.75 o 
   2   5  12       14.30       23.35      4.90 o 
   3   5  12       84.73       79.71      5.10 o 
   4   5  12      146.85      151.00      4.75 o 
   5   5  12      142.74      142.44      6.26 o 
   6   5  12       36.08       36.52      5.38 o 
   7   5  12      201.53      202.97      7.94 o 
   8   5  12       67.68       55.27      6.38 o 
   9   5  12       47.68       44.32      5.91 o 
   0   6  12        5.60        2.61      7.92 o 
   1   6  12      189.66      192.49      6.30 o 
   2   6  12       74.80       64.74      4.89 o 
   3   6  12      121.58      115.69      5.15 o 
   4   6  12      172.14      171.86      6.28 o 
   5   6  12       94.15       89.35      5.62 o 
   6   6  12      167.04      172.63      5.20 o 
   7   6  12       21.84       31.32      5.44 o 
   8   6  12       20.61       21.13      5.48 o 
   9   6  12       57.70       49.04      5.37 o 
   0   7  12       13.16       18.37      8.20 o 
   1   7  12       75.46       74.56      8.32 o 
   2   7  12       14.11       14.05      4.76 o 
   3   7  12       58.73       52.48      5.94 o 
   4   7  12       68.24       64.18      5.42 o 
   5   7  12       94.56      104.30      5.81 o 
   6   7  12       64.00       60.13      4.54 o 
   7   7  12       15.76       11.90      5.42 o 
   8   7  12        4.22       12.14      5.49 o 
   0   8  12       34.51       47.21     11.38 o 
   1   8  12       30.25       38.82      5.40 o 
   2   8  12      150.95      160.31      5.88 o 
   3   8  12      211.53      213.80      6.73 o 
   4   8  12        7.01       10.70      4.18 o 
   5   8  12      209.15      203.93      6.86 o 
   6   8  12       12.71       20.13      4.58 o 
   7   8  12      149.79      133.07      5.98 o 
   8   8  12        3.03        8.87      8.62 o 
   0   9  12       17.65       26.76      8.23 o 
   1   9  12       39.97       34.15      5.77 o 
   2   9  12      279.83      282.81      6.96 o 
   3   9  12      319.48      311.43      6.80 o 
   4   9  12      131.14      137.60      5.54 o 
   5   9  12      105.32      110.29      5.61 o 
   6   9  12       21.63       24.85      5.19 o 
   7   9  12       33.38       29.32      5.09 o 
   0  10  12        9.57        9.77     11.23 o 
   1  10  12      408.85      388.01      7.40 o 
   2  10  12       49.07       51.44      7.01 o 
   3  10  12       34.19       41.48      6.14 o 
   4  10  12       96.51      102.96      5.88 o 
   5  10  12      125.72      110.69      5.22 o 
   6  10  12       54.20       55.56      5.46 o 
   0  11  12       22.36       25.76      8.70 o 
   1  11  12       43.83       42.35      5.41 o 
   2  11  12      152.89      154.38      6.74 o 
   3  11  12       56.49       56.42      5.61 o 
   4  11  12        4.23        9.64      6.02 o 
   5  11  12       61.44       57.04      6.51 o 
   0  12  12       59.64       65.83      7.35 o 
   1  12  12       36.24       32.92      7.42 o 
   2  12  12       84.33       86.29      6.72 o 
   3  12  12        7.23       14.42      5.49 o 
   1   0  13      203.13      218.86     16.92 o 
   2   0  13        1.04       -2.38      8.14 o 
   3   0  13        0.02       14.65      8.20 o 
   4   0  13       34.70       40.29     11.61 o 
   5   0  13       91.05       78.87      7.26 o 
   6   0  13      135.47      136.42     13.38 o 
   7   0  13        0.48       -3.46      8.92 o 
   8   0  13       23.32       35.76     12.07 o 
   9   0  13        0.00        7.23     11.84 o 
   0   1  13      110.73      131.84     11.96 o 
   1   1  13      120.21      141.00      5.64 o 
   2   1  13      219.68      212.81      6.03 o 
   3   1  13       34.18       34.91      5.43 o 
   4   1  13      720.59      661.46      9.66 o 
   5   1  13      143.99      139.99      5.82 o 
   6   1  13       56.41       68.62      8.48 o 
   7   1  13      103.11      101.43     13.00 o 
   8   1  13       27.34       24.19      5.55 o 
   9   1  13        5.06        6.53      6.23 o 
   0   2  13       80.34       88.61      8.28 o 
   1   2  13      197.32      198.14      6.29 o 
   2   2  13        4.44        4.38      3.97 o 
   3   2  13       41.73       37.77      5.88 o 
   4   2  13        7.98        8.04      4.40 o 
   5   2  13      137.20      131.16      5.49 o 
   6   2  13      327.84      308.35      6.76 o 
   7   2  13        5.61        8.35      7.10 o 
   8   2  13        0.20        4.97      6.85 o 
   9   2  13       35.71       44.17      7.43 o 
   0   3  13       26.75       22.00      6.81 o 
   1   3  13       15.08       16.54      4.34 o 
   2   3  13      108.22      119.51      6.25 o 
   3   3  13       11.17       23.51      5.22 o 
   4   3  13       61.86       75.93      5.42 o 
   5   3  13      162.07      164.93      5.31 o 
   6   3  13      235.97      231.75      6.30 o 
   7   3  13        6.18        7.50      5.29 o 
   8   3  13       20.83       21.55      5.02 o 
   9   3  13        1.00       -3.53      5.35 o 
   0   4  13      161.59      161.75      7.69 o 
   1   4  13       98.32       90.45      6.87 o 
   2   4  13       81.91       88.80      4.60 o 
   3   4  13       45.21       46.11      4.92 o 
   4   4  13      110.39      110.31      5.51 o 
   5   4  13       28.03       33.68      4.43 o 
   6   4  13       88.96       75.46      5.13 o 
   7   4  13       82.89       94.91      5.39 o 
   8   4  13      120.40      107.38      6.05 o 
   0   5  13       21.65       15.34      8.07 o 
   1   5  13        9.61       15.15      4.95 o 
   2   5  13       38.52       41.71      4.87 o 
   3   5  13       37.50       41.52      4.44 o 
   4   5  13       18.90       19.52      4.70 o 
   5   5  13       79.50       73.84      5.42 o 
   6   5  13      277.06      260.96      5.83 o 
   7   5  13       58.44       60.15      5.20 o 
   8   5  13        2.19        3.46      5.40 o 
   0   6  13       21.04       35.60      8.77 o 
   1   6  13      301.94      302.47      6.67 o 
   2   6  13        4.81        9.43      6.53 o 
   3   6  13       35.40       37.92      4.88 o 
   4   6  13        2.28        5.69      4.71 o 
   5   6  13       39.39       47.70      5.58 o 
   6   6  13      276.99      267.18      6.26 o 
   7   6  13      115.14      111.23      5.22 o 
   8   6  13        5.86        3.82      6.22 o 
   0   7  13        7.60        7.81      8.23 o 
   1   7  13        2.73        6.38      7.01 o 
   2   7  13       18.69       19.55      5.24 o 
   3   7  13       12.62       13.82      4.94 o 
   4   7  13        2.45        5.74      5.45 o 
   5   7  13       70.79       74.52      5.10 o 
   6   7  13      164.68      158.68      5.25 o 
   7   7  13        5.36       10.79      6.14 o 
   0   8  13       33.00       29.53      7.92 o 
   1   8  13      119.19      121.13      5.70 o 
   2   8  13       44.72       50.27      6.07 o 
   3   8  13      160.56      166.13      6.62 o 
   4   8  13       14.74       12.66      5.02 o 
   5   8  13       38.27       33.46      5.08 o 
   6   8  13       22.15       20.98      4.71 o 
   0   9  13      234.81      239.79     12.61 o 
   1   9  13       26.37       29.85      8.34 o 
   2   9  13       90.95       95.22      5.89 o 
   3   9  13       56.15       59.02      5.66 o 
   4   9  13      114.59      111.38      5.69 o 
   5   9  13      164.54      139.52      5.78 o 
   6   9  13       12.90       22.40      5.68 o 
   0  10  13       54.91       51.44      8.38 o 
   1  10  13      188.20      191.27      8.53 o 
   2  10  13      198.45      195.02      6.45 o 
   3  10  13      272.21      260.27     13.55 o 
   4  10  13       38.65       42.33      5.90 o 
   5  10  13        3.10        1.77      5.75 o 
   0  11  13       68.73       71.28     12.76 o 
   1  11  13       12.98       15.12      5.11 o 
   2  11  13       34.46       28.19      5.12 o 
   3  11  13       35.81       36.11      5.88 o 
   0   0  14        2.03        3.08      8.00 o 
   1   0  14        4.82        2.96      6.07 o 
   2   0  14        4.36        0.99      8.17 o 
   3   0  14      255.39      250.99      8.46 o 
   4   0  14      129.21      133.44     18.88 o 
   5   0  14        0.04        0.67      5.74 o 
   6   0  14      115.18      104.74     10.15 o 
   7   0  14        6.67        8.69     12.00 o 
   8   0  14       75.78       67.21     12.61 o 
   0   1  14      281.40      272.60      8.35 o 
   1   1  14       25.70       24.17      5.16 o 
   2   1  14        6.85       10.82      4.78 o 
   3   1  14      106.71      104.33      6.20 o 
   4   1  14      133.70      145.60      5.52 o 
   5   1  14      377.45      385.78      9.72 o 
   6   1  14        7.91        4.42      6.12 o 
   7   1  14      185.87      152.31      7.23 o 
   8   1  14       24.28       24.54      7.04 o 
   0   2  14        3.62       12.26     10.76 o 
   1   2  14       28.92       25.01      5.27 o 
   2   2  14      256.49      245.08      6.55 o 
   3   2  14      263.73      270.60     11.43 o 
   4   2  14      411.04      392.43      6.65 o 
   5   2  14       37.09       37.62      4.51 o 
   6   2  14      268.52      240.25      7.34 o 
   7   2  14      382.03      376.90      9.66 o 
   8   2  14        7.41        7.24      6.19 o 
   0   3  14        0.37       -1.48      6.64 o 
   1   3  14       78.56       74.49      5.23 o 
   2   3  14       27.24       28.24      4.41 o 
   3   3  14       99.20      100.02      4.95 o 
   4   3  14       14.56       22.82      5.91 o 
   5   3  14      194.97      208.78      6.87 o 
   6   3  14       98.72      113.79      5.77 o 
   7   3  14       75.70       77.94      6.39 o 
   8   3  14       75.21       69.27      5.60 o 
   0   4  14      593.05      591.77     10.42 o 
   1   4  14       29.24       26.63      5.29 o 
   2   4  14        4.23        6.87      4.86 o 
   3   4  14       74.11       78.72      6.09 o 
   4   4  14       44.90       46.97      7.06 o 
   5   4  14      138.01      133.09      5.98 o 
   6   4  14      184.75      177.38      5.77 o 
   7   4  14       38.63       38.61      5.58 o 
   0   5  14        5.55        9.07      6.01 o 
   1   5  14      199.09      198.74      6.90 o 
   2   5  14        8.69        9.76      4.78 o 
   3   5  14        5.13        9.65      5.06 o 
   4   5  14       69.54       68.40      5.88 o 
   5   5  14       24.83       23.86      5.03 o 
   6   5  14       65.04       56.26      4.91 o 
   7   5  14       73.56       67.20      5.79 o 
   0   6  14      181.09      183.95      7.93 o 
   1   6  14       61.00       60.78      5.47 o 
   2   6  14       54.92       58.64      5.43 o 
   3   6  14       42.34       48.06      7.00 o 
   4   6  14      148.99      144.69      5.52 o 
   5   6  14       12.36       22.07      5.50 o 
   6   6  14        9.10        9.02      4.29 o 
   7   6  14        4.75        5.42      7.30 o 
   0   7  14        2.62        5.40      8.53 o 
   1   7  14       15.84       17.17      6.97 o 
   2   7  14       91.18       90.25      6.29 o 
   3   7  14       28.63       28.45      4.71 o 
   4   7  14      183.03      162.55      5.95 o 
   5   7  14       10.25       10.20      6.19 o 
   6   7  14        1.57        3.72      4.35 o 
   0   8  14       18.84       20.22      8.77 o 
   1   8  14       23.24       20.00      4.82 o 
   2   8  14      147.77      146.57      6.61 o 
   3   8  14      191.29      188.83      6.19 o 
   4   8  14       65.57       68.76      7.60 o 
   5   8  14       35.96       35.97      5.56 o 
   0   9  14      124.41      120.65     12.61 o 
   1   9  14      104.93      104.58      6.22 o 
   2   9  14       35.54       33.85      4.88 o 
   3   9  14      171.80      160.27      5.84 o 
   4   9  14       13.72       21.02      5.50 o 
   0  10  14      177.60      161.96     13.69 o 
   1  10  14       36.84       31.83      5.20 o 
   2  10  14       25.39       29.26      5.56 o 
   1   0  15        0.07        4.16      6.42 o 
   2   0  15       72.72       61.78      8.31 o 
   3   0  15       14.76       16.20      8.26 o 
   4   0  15       95.66       93.35      5.92 o 
   5   0  15        0.00        2.76      5.36 o 
   6   0  15      347.02      299.99      8.05 o 
   7   0  15       54.35       36.45      9.00 o 
   0   1  15       18.80       13.54      5.54 o 
   1   1  15      125.81      133.47      6.72 o 
   2   1  15       11.26       11.93      4.55 o 
   3   1  15      185.58      181.18      5.71 o 
   4   1  15       58.39       55.24      4.66 o 
   5   1  15       16.50       23.62      5.34 o 
   6   1  15      193.07      160.84      7.08 o 
   7   1  15      123.15       96.15      7.81 o 
   0   2  15       10.89        6.69      8.13 o 
   1   2  15        1.25        3.51      5.08 o 
   2   2  15      104.27      104.53      5.40 o 
   3   2  15       26.38       29.17      6.06 o 
   4   2  15       33.91       36.39      5.08 o 
   5   2  15      904.45      842.71     16.39 o 
   6   2  15        9.89       12.90      7.04 o 
   7   2  15      131.46      113.33      6.47 o 
   0   3  15        0.01        2.68      6.72 o 
   1   3  15        9.19        5.79      5.06 o 
   2   3  15       35.60       33.40      4.88 o 
   3   3  15       92.32       96.56      5.30 o 
   4   3  15      145.08      132.88      6.09 o 
   5   3  15       69.22       56.52      5.11 o 
   6   3  15        9.07       12.84      5.42 o 
   7   3  15        0.19        8.00      8.54 o 
   0   4  15       21.70       21.02      6.47 o 
   1   4  15        0.90        0.80      4.75 o 
   2   4  15       71.16       73.07      5.14 o 
   3   4  15        0.59        2.41      5.89 o 
   4   4  15       35.11       37.96      6.02 o 
   5   4  15        3.65        7.04      6.10 o 
   6   4  15      171.74      159.56      5.92 o 
   0   5  15        2.99        4.67      9.19 o 
   1   5  15       96.03       90.18      6.47 o 
   2   5  15       15.84       13.05      5.45 o 
   3   5  15       28.85       30.11      5.38 o 
   4   5  15       17.55       14.58      6.13 o 
   5   5  15        6.02       12.26      7.33 o 
   6   5  15      170.08      146.42      6.29 o 
   0   6  15        0.14       -3.18      8.18 o 
   1   6  15       38.06       30.48      4.67 o 
   2   6  15       49.42       58.14      5.60 o 
   3   6  15       20.70       15.27      7.08 o 
   4   6  15      114.39      116.15      6.28 o 
   5   6  15        9.34        8.01      6.48 o 
   0   7  15       99.26      104.56      6.89 o 
   1   7  15      109.10      114.06      6.07 o 
   2   7  15       93.14       89.76      6.32 o 
   3   7  15       16.56       25.75      6.43 o 
   4   7  15       18.46       19.67      7.42 o 
   0   8  15      357.40      348.67     11.65 o 
   1   8  15       98.94       92.30      6.04 o 
   2   8  15       22.13       23.00      7.23 o 
   3   8  15      190.11      185.88      7.50 o 
   0   9  15      273.27      234.41     11.15 o 
   1   9  15      323.40      295.88      7.84 o 
   0   0  16      374.82      358.42     11.84 o 
   1   0  16        0.12        8.79      8.43 o 
   2   0  16       26.20       25.25     10.53 o 
   3   0  16       46.50       51.76      8.94 o 
   4   0  16      639.38      552.34      9.63 o 
   5   0  16       34.72       35.29      7.27 o 
   6   0  16        0.27        2.46     10.30 o 
   0   1  16       20.70       16.90     10.84 o 
   1   1  16       27.17       27.45      4.33 o 
   2   1  16       12.76       10.65      4.56 o 
   3   1  16      317.91      335.49      7.99 o 
   4   1  16       41.84       48.28      4.43 o 
   5   1  16       49.86       39.02      4.66 o 
   0   2  16      186.24      181.12     12.00 o 
   1   2  16       29.09       31.21      4.69 o 
   2   2  16        6.87        5.92      4.87 o 
   3   2  16      244.92      226.09      5.01 o 
   4   2  16      106.99      102.07      5.84 o 
   5   2  16        2.11       -2.22      5.03 o 
   0   3  16       19.29       15.89      6.78 o 
   1   3  16       10.17       13.37      4.98 o 
   2   3  16       12.75       12.21      5.27 o 
   3   3  16       45.06       46.05      4.89 o 
   4   3  16      129.02      132.72      7.47 o 
   5   3  16       34.65       39.78      5.61 o 
   0   4  16       56.35       53.90      9.03 o 
   1   4  16        4.09        3.50      5.29 o 
   2   4  16        4.25        3.62      4.57 o 
   3   4  16        2.56        8.11      4.11 o 
   4   4  16        3.23        4.68      7.07 o 
   5   4  16       18.93       18.32      6.33 o 
   0   5  16        0.86        2.41      7.33 o 
   1   5  16       19.06       21.02      4.62 o 
   2   5  16        1.40        6.67      4.60 o 
   3   5  16       13.33       18.20      5.68 o 
   4   5  16       65.16       66.55      7.73 o 
   0   6  16        0.70        8.52      6.28 o 
   1   6  16       70.19       59.76      6.55 o 
   2   6  16       20.27       23.09      6.24 o 
   3   6  16       40.84       45.10      6.73 o 
   0   7  16        4.63        9.22      6.87 o 
   1   7  16        9.00        6.94      5.89 o 
   2   7  16        3.72        3.90      7.42 o 
   1   0  17        2.01        2.11      7.37 o 
   2   0  17       61.12       46.13      9.09 o 
   3   0  17        0.35        2.87     15.15 o 
   0   1  17        0.30        2.69      6.82 o 
   1   1  17       77.54       71.75      5.40 o 
   2   1  17      210.25      209.78      6.54 o 
   3   1  17       42.26       50.96      5.65 o 
   0   2  17        4.85        4.86      5.95 o 
   1   2  17       27.00       21.96      5.26 o 
   2   2  17        3.56        2.72      5.23 o 
   3   2  17        1.44        2.21      5.24 o 
   0   3  17        6.85       14.28      7.04 o 
   1   3  17       26.71       24.73      5.17 o 
   2   3  17       57.89       58.90      5.10 o 
   3   3  17       53.32       66.73      6.57 o 
   0   4  17       49.70       61.09     18.53 o 
   1   4  17        4.69        7.79      5.03 o 
   2   4  17       25.67       24.85      4.98 o 
                                                 
